# Supplementary material for: Sexual Dimorphisms in Innate Immunity and Responses to Infection in Drosophila melanogaster
Source: Front Immunol. 2020 Jan 31;10:3075. doi: 10.3389/fimmu.2019.03075 (PMC7006818; doi:10.3389/fimmu.2019.03075)
Supplement: Table S1 — Complete analysis of 5,626 articles retrieved from webofknowledge.com search. The Boolean search was: (TS = ((infection OR immunity OR hemocyte OR imd OR toll) AND drosophila) NOT TI = (bug OR bumblebee OR shrimp OR damesfly OR mollusc OR crab OR squid OR beetle OR baculovirus OR ant OR monochamus OR dastarcus OR cockroach OR crickets OR gryllus OR bemisia OR armyworm OR spodoptera OR mussel OR galleria OR helicoverpa OR amphibian OR manduca OR bee OR honey OR bactrocera OR tenebrio OR zebra OR dugesia OR flesh OR Apis OR house OR glossnia OR jelly OR Andrias OR dragonfly OR pachydiplax OR termite OR leech OR stick OR rhynchophorus OR rhodnius OR pardosa OR plutella OR coleoptera OR zophobas OR glossina OR ceratitis OR suzukii OR diabrotica OR rootworm OR sheep OR whitefly OR bird OR branchiostoma OR lizards OR laodelphax OR ceratopogonidae OR crassostrea OR oyster OR artemia OR freshwater OR calliphoridae OR phytomonas OR acyrthosiphon OR aphid OR crustacean OR parhyale OR hippocampus OR seahorse OR anopheles OR protaetia OR sea OR litopenaeus OR copepod OR swine OR planthopper OR arabidopsis OR circulifer OR leafhopper OR apostichopus OR cryptolaemus OR clam OR paphia OR mollusk OR achaea OR castor OR musca OR salmon OR dog OR echinococcus OR hetaerina OR sarcophaga OR fleshfly OR bovine OR zygoptera OR calopterygidae OR coenagrionidae OR scorpion OR locusta OR harpalus OR culex OR scylla OR firefly OR honeybees OR antheraea OR penaeus OR trichinella OR prawn OR macrobrachium OR ostrinia OR arge OR magnaporthe OR Phaeotabanus OR palm OR ostrinia OR daphnia OR scallop OR Chlamys OR Biomphalaria OR pig OR Anostostomatidae OR Orthoptera OR crayfish OR procambarus OR Platynereis)). [file Data_Sheet_1.CSV]

expression profiling	species (non-melanogaster)	transcriptomics	survival	lifespan	fitness	behavioural	tissue-specific	signalling	metabolism/composition	proteomics	microbiome	gene function/knock-out	Evolution	Infection	Compartments	Ageing	Notes	sex	link	DI	PT	AU	BA	BE	GP	AF	BF	CA	TI	SO	SE	BS	LA	DT	CT	CY	CL	SP	HO	DE	ID	AB	C1	RP	EM	RI	OI	FU	FX
		FALSE	FALSE	FALSE	TRUE	FALSE	FALSE	TRUE	FALSE	FALSE	FALSE	FALSE	FALSE	FALSE	TRUE	FALSE	Fig. 1 B-F shows differences in wing centroid size after fat body changes	Both	http://dx.doi.org/10.1016/j.celrep.2019.07.015	10.1016/j.celrep.2019.07.015	J	Suzawa, M; Muhammad, NM; Joseph, BS; Bland, ML				Suzawa, Miyuki; Muhammad, Nigel M.; Joseph, Bradley S.; Bland, Michelle L.			The Toll Signaling Pathway Targets the Insulin-like Peptide Dilp6 to Inhibit Growth in Drosophila	CELL REPORTS							http://dx.doi.org/
		FALSE	FALSE	TRUE	FALSE	FALSE	FALSE	FALSE	FALSE	FALSE	FALSE	FALSE	FALSE	FALSE	TRUE	TRUE	Increased lifespan for old females and increased phagocytic index for males and increased immune gene expression in males	Both	http://dx.doi.org/10.1111/jeb.13509	10.1111/jeb.13509	J	Leech, T; Evison, SEF; Armitage, SAO; Sait, SM; Bretman, A				Leech, Thomas; Evison, Sophie E. F.; Armitage, Sophie A. O.; Sait, Steven M.; Bretman, Amanda			Interactive effects of social environment, age and sex on immune responses in Drosophila melanogaster	JOURNAL OF EVOLUTIONARY BIOLOGY																	Bretman, Amanda/0000-0002-4421-3337
		TRUE	FALSE	FALSE	FALSE	FALSE	TRUE	FALSE	FALSE	FALSE	FALSE	FALSE	FALSE	FALSE	TRUE	FALSE	Transcriptomics of ovary and testes after Wolbachia infection	Both	http://dx.doi.org/10.1186/s12864-019-5977-6	10.1186/s12864-019-5977-6	J	He, Z; Zheng, Y; Yu, WJ; Fang, Y; Mao, B; Wang, YF				He, Zhen; Zheng, Ya; Yu, Wen-Juan; Fang, Yang; Mao, Bin; Wang, Yu-Feng			How do Wolbachia modify the Drosophila ovary? New evidences support the "titration-restitution" model for the mechanisms of Wolbachia-induced CI	BMC GENOMICS
		FALSE	FALSE	TRUE	FALSE	TRUE	FALSE	FALSE	FALSE	FALSE	FALSE	TRUE	FALSE	TRUE	FALSE	FALSE	Lim knockdown affects males but not female response to infection	Both	http://dx.doi.org/10.1016/j.mad.2019.111121	10.1016/j.mad.2019.111121	J	Rybina, OY; Schelkunov, MI; Veselkina, ER; Sarantseva, SV; Krementsova, AV; Vysokikh, MY; Melentev, PA; Volodina, MA; Pasyukova, EG				Rybina, Olga Y.; Schelkunov, Mikhail, I; Veselkina, Ekaterina R.; Sarantseva, Svetlana, V; Krementsova, Anna, V; Vysokikh, Mikhail Y.; Melentev, Pavel A.; Volodina, Maria A.; Pasyukova, Elena G.			Knockdown of the neuronal gene Lim3 at the early stages of development affects mitochondrial function and lifespan in Drosophila	MECHANISMS OF AGEING AND DEVELOPMENT																Schelkunov, Mikhail/N-6439-2017	Schelkunov, Mikhail/0000-0001-8804-7281
		FALSE	TRUE	FALSE	FALSE	FALSE	FALSE	TRUE	FALSE	FALSE	FALSE	FALSE	FALSE	TRUE	FALSE	FALSE	Toll-1 and Toll-7 differentially regulate response to infection	Both	http://dx.doi.org/10.1074/jbc.RA118.006804	10.1074/jbc.RA118.006804	J	Chowdhury, M; Li, CF; He, Z; Lu, YZ; Liu, XS; Wang, YF; Ip, YT; Strand, MR; Yu, XQ				Chowdhury, Munmun; Li, Chun-Feng; He, Zhen; Lu, Yuzhen; Liu, Xu-Sheng; Wang, Yu-Feng; Ip, Y. Tony; Strand, Michael R.; Yu, Xiao-Qiang			Toll family members bind multiple Spatzle proteins and activate antimicrobial peptide gene expression in Drosophila	JOURNAL OF BIOLOGICAL CHEMISTRY																Chowdhury, Munmun/W-2090-2019
		TRUE	FALSE	FALSE	FALSE	FALSE	TRUE	FALSE	FALSE	FALSE	FALSE	FALSE	TRUE	TRUE	FALSE	FALSE	Transcriptomics with Wolbachia infection of paulistorum	Both	http://dx.doi.org/10.1186/s12864-019-5816-9	10.1186/s12864-019-5816-9	J	Baiao, GC; Schneider, DI; Miller, WJ; Klasson, L				Baiao, Guilherme C.; Schneider, Daniela I.; Miller, Wolfgang J.; Klasson, Lisa			The effect of Wolbachia on gene expression in Drosophila paulistorum and its implications for symbiont-induced host speciation	BMC GENOMICS
		FALSE	TRUE	FALSE	FALSE	FALSE	FALSE	FALSE	FALSE	FALSE	FALSE	FALSE	FALSE	TRUE	FALSE	FALSE	Differential gene expression and survival after immune priming	Both	http://dx.doi.org/10.1016/j.dci.2019.02.001	10.1016/j.dci.2019.02.001	J	Wen, YY; He, Z; Xu, T; Jiao, Y; Liu, XS; Wang, YF; Yu, XQ				Wen, Yunyun; He, Zhen; Xu, Tao; Jiao, Yan; Liu, Xusheng; Wang, Yu-Feng; Yu, Xiao-Qiang			Ingestion of killed bacteria activates antimicrobial peptide genes in Drosophila melanogaster and protects flies from septic infection	DEVELOPMENTAL AND COMPARATIVE IMMUNOLOGY
		FALSE	FALSE	FALSE	TRUE	FALSE	FALSE	FALSE	FALSE	FALSE	FALSE	FALSE	TRUE	FALSE	FALSE	FALSE	Weight differences with wAu infection	Both	http://dx.doi.org/10.3390/insects10050126	10.3390/insects10050126	J	Cao, LJ; Jiang, WB; Hoffmann, AA				Cao, Li-Jun; Jiang, Weibin; Hoffmann, Ary A.			Life History Effects Linked to an Advantage for wAu Wolbachia in Drosophila	INSECTS																	Hoffmann, Ary/0000-0001-9497-7645
		FALSE	FALSE	TRUE	FALSE	TRUE	TRUE	FALSE	FALSE	FALSE	FALSE	TRUE	FALSE	FALSE	TRUE	FALSE	Shaggy differentialy affects lifespan in a nerve tissue-specific manner	Both	http://dx.doi.org/10.3390/ijms20092200	10.3390/ijms20092200	J	Trostnikov, MV; Roshina, NV; Boldyrev, SV; Veselkina, ER; Zhuikov, AA; Krementsova, AV; Pasyukova, EG				Trostnikov, Mikhail V.; Roshina, Natalia V.; Boldyrev, Stepan V.; Veselkina, Ekaterina R.; Zhuikov, Andrey A.; Krementsova, Anna V.; Pasyukova, Elena G.			Disordered Expression of shaggy, the Drosophila Gene Encoding a Serine-Threonine Protein Kinase GSK3, Affects the Lifespan in a Transcript-, Stage-, and Tissue-Specific Manner	INTERNATIONAL JOURNAL OF MOLECULAR SCIENCES
		FALSE	FALSE	FALSE	FALSE	FALSE	FALSE	TRUE	TRUE	FALSE	FALSE	TRUE	FALSE	TRUE	FALSE	FALSE	Difference in IMD signalling and resulting weight change	Both	http://dx.doi.org/10.4049/jimmunol.1801632	10.4049/jimmunol.1801632	J	Davoodi, S; Galenza, A; Panteluk, A; Deshpande, R; Ferguson, M; Grewa, S; Foley, E				Davoodi, Saeideh; Galenza, Anthony; Panteluk, Andrew; Deshpande, Rujuta; Ferguson, Meghan; Grewa, Savraj; Foley, Edan			The Immune Deficiency Pathway Regulates Metabolic Homeostasis in Drosophila	JOURNAL OF IMMUNOLOGY
		FALSE	FALSE	FALSE	FALSE	TRUE	FALSE	FALSE	FALSE	FALSE	FALSE	TRUE	FALSE	FALSE	FALSE	FALSE	Hard to compare. Go back when brain is functioning	Both	http://dx.doi.org/10.1016/j.chom.2019.02.003	10.1016/j.chom.2019.02.003	J	Chen, K; Luan, XT; Liu, QS; Wang, JW; Chang, XX; Snijders, AM; Mao, JH; Secombe, J; Dan, Z; Chen, JH; Wang, ZB; Dong, X; Qiu, C; Chang, XA; Zhang, D; Celniker, SE; Liu, XY				Chen, Kun; Luan, Xiaoting; Liu, Qisha; Wang, Jianwei; Chang, Xinxia; Snijders, Antoine M.; Mao, Jian-Hua; Secombe, Julie; Dan, Zhou; Chen, Jian-Huan; Wang, Zibin; Dong, Xiao; Qiu, Chen; Chang, Xiaoai; Zhang, Dong; Celniker, Susan E.; Liu, Xingyin			Drosophila Histone Demethylase KDM5 Regulates Social Behavior through Immune Control and Gut Microbiota Maintenance	CELL HOST & MICROBE																	Mao, Jian-Hua/0000-0001-9320-6021; Chen, Jian-Huan/0000-0001-8714-2543
		FALSE	TRUE	FALSE	FALSE	FALSE	FALSE	FALSE	TRUE	FALSE	FALSE	FALSE	FALSE	TRUE	FALSE	FALSE	Females contained more triglycerides than males and higher parasite burden, but lived longer than males	Both	http://dx.doi.org/10.1038/s41564-018-0344-y	10.1038/s41564-018-0344-y	J	Franchet, A; Niehus, S; Caravelle, G; Ferrandon, D				Franchet, Adrien; Niehus, Sebastian; Caravelle, Gaetan; Ferrandon, Dominique			Phosphatidic acid as a limiting host metabolite for the proliferation of the microsporidium Tubulinosema ratisbonensis in Drosophila flies	NATURE MICROBIOLOGY
		FALSE	TRUE	FALSE	FALSE	FALSE	FALSE	FALSE	FALSE	FALSE	FALSE	FALSE	FALSE	TRUE	FALSE	FALSE	Spiroplasma kills not only males, but also females	Both	http://dx.doi.org/10.1186/s12866-019-1410-1	10.1186/s12866-019-1410-1	J	Garcia-Arraez, MG; Masson, F; Escobar, JCP; Lemaitre, B				Garcia-Arraez, Mario Gonzalo; Masson, Florent; Escobar, Juan Camilo Paredes; Lemaitre, Bruno			Functional analysis of RIP toxins from the Drosophila endosymbiont Spiroplasma poulsonii	BMC MICROBIOLOGY																; Lemaitre, Bruno/T-8146-2019	Paredes, Juan C./0000-0002-0974-8109; Masson, Florent/0000-0002-5828-2616; Garcia Arraez, Mario Gonzalo/0000-0002-6434-9127; Lemaitre, Bruno/0000-0001-7970-1667
		FALSE	TRUE	FALSE	FALSE	FALSE	FALSE	FALSE	FALSE	FALSE	FALSE	FALSE	FALSE	FALSE	FALSE	FALSE	Different weights of males and females	Both	http://dx.doi.org/10.1038/s41598-019-38559-x	10.1038/s41598-019-38559-x	J	Merkling, SH; Riahi, H; Overheul, GJ; Schenck, A; van Rij, RP				Merkling, Sarah H.; Riahi, Human; Overheul, Gijs J.; Schenck, Annette; van Rij, Ronald P.			Peroxisome-associated Sgroppino links fat metabolism with survival after RNA virus infection in Drosophila	SCIENTIFIC REPORTS																Schenck, Annette/E-4514-2012; Van Rij, Ronald/I-7073-2012	Schenck, Annette/0000-0002-6918-3314; Van Rij, Ronald/0000-0003-0221-4689
		FALSE	FALSE	FALSE	FALSE	FALSE	FALSE	FALSE	FALSE	FALSE	FALSE	FALSE	FALSE	FALSE	FALSE	FALSE	No dimorphism	Both	http://dx.doi.org/10.1093/abbs/gmy154	10.1093/abbs/gmy154	J	Liu, YJ; Fang, Y; Liu, YX; Wang, ZW; Lyu, B; Hu, YY; Zhou, X				Liu, Yujie; Fang, Yuan; Liu, Yongxiang; Wang, Zhaowei; Lyu, Bao; Hu, Yuanyang; Zhou, Xi			Opposite effects of Drosophila C3PO on gene silencing mediated by esi-2.1 and miRNA-bantam	ACTA BIOCHIMICA ET BIOPHYSICA SINICA
		FALSE	FALSE	FALSE	FALSE	TRUE	FALSE	FALSE	FALSE	FALSE	FALSE	TRUE	FALSE	TRUE	FALSE	FALSE	Sleep gain of function more pronounced in males	Both	http://dx.doi.org/10.1126/science.aat1650	10.1126/science.aat1650	J	Toda, H; Williams, JA; Gulledge, M; Sehgal, A				Toda, Hirofumi; Williams, Julie A.; Gulledge, Michael; Sehgal, Amita			A sleep-inducing gene, nemuri, links sleep and immune function in Drosophila	SCIENCE																Toda, Hirofumi/U-3521-2018	Toda, Hirofumi/0000-0002-6247-2826; sehgal, amita/0000-0001-7354-9641
	simulans	FALSE	FALSE	FALSE	TRUE	FALSE	FALSE	FALSE	FALSE	FALSE	FALSE	FALSE	TRUE	TRUE	FALSE	FALSE	Dimorphic fitness from isolines	Both	http://dx.doi.org/10.1002/ece3.4744	10.1002/ece3.4744	J	Duffy, E; Archer, CR; Sharma, MD; Prus, M; Joag, RA; Radwan, J; Wedell, N; Hosken, DJ				Duffy, Eoin; Archer, C. Ruth; Sharma, Manmohan Dev; Prus, Monika; Joag, Richa A.; Radwan, Jacek; Wedell, Nina; Hosken, David J.			Wolbachia infection can bias estimates of intralocus sexual conflict	ECOLOGY AND EVOLUTION																	Duffy, Eoin/0000-0003-4150-4902
		FALSE	FALSE	TRUE	FALSE	FALSE	FALSE	TRUE	FALSE	FALSE	FALSE	TRUE	TRUE	FALSE	FALSE	TRUE	Dimorphic lifespan with Dif RNAi. Silencing Dif reduces male lifespan	Both	http://dx.doi.org/10.1002/evl3.89	10.1002/evl3.89	J	Fabian, DK; Garschall, K; Klepsatel, P; Santos-Matos, G; Sucena, E; Kapun, M; Lemaitre, B; Schlotterer, C; Arking, R; Flatt, T				Fabian, Daniel K.; Garschall, Kathrin; Klepsatel, Peter; Santos-Matos, Goncalo; Sucena, Elio; Kapun, Martin; Lemaitre, Bruno; Schloetterer, Christian; Arking, Robert; Flatt, Thomas			Evolution of longevity improves immunity in Drosophila	EVOLUTION LETTERS																Schlotterer, Christian/Q-5264-2019; Lemaitre, Bruno/T-8146-2019	Schlotterer, Christian/0000-0003-4710-6526; Lemaitre, Bruno/0000-0001-7970-1667; Flatt, Thomas/0000-0002-5990-1503; Fabian, Daniel/0000-0002-9895-2848; Garschall, Kathrin/0000-0003-0948-0824; Santos Matos, Goncalo/0000-0001-8303-6735
		FALSE	FALSE	FALSE	FALSE	FALSE	FALSE	FALSE	FALSE	FALSE	FALSE	FALSE	FALSE	FALSE	FALSE	FALSE	Shows some differential transcriptomics, but isn't discussed	Both	http://dx.doi.org/10.1016/j.ibmb.2018.10.006	10.1016/j.ibmb.2018.10.006	J	Cao, XL; Jiang, HB				Cao, Xiaolong; Jiang, Haobo			Building a platform for predicting functions of serine protease-related proteins in Drosophila melanogaster and other insects	INSECT BIOCHEMISTRY AND MOLECULAR BIOLOGY																	Cao, Xiaolong/0000-0001-8124-7491
		FALSE	FALSE	TRUE	FALSE	FALSE	TRUE	FALSE	FALSE	FALSE	FALSE	TRUE	FALSE	FALSE	FALSE	FALSE	No dimorphism	Both	http://dx.doi.org/10.1016/j.isci.2018.10.022	10.1016/j.isci.2018.10.022	J	Salazar, AM; Resnik-Docampo, M; Ulgherait, M; Clark, RI; Shirasu-Hiza, M; Jones, DL; Walker, DW				Salazar, Anna M.; Resnik-Docampo, Martin; Ulgherait, Matthew; Clark, Rebecca I.; Shirasu-Hiza, Mimi; Jones, D. Leanne; Walker, David W.			Intestinal Snakeskin Limits Microbial Dysbiosis during Aging and Promotes Longevity	ISCIENCE																resnik-docampo, martin/B-7671-2019	resnik-docampo, martin/0000-0001-7016-9061
		FALSE	FALSE	FALSE	FALSE	FALSE	FALSE	FALSE	FALSE	FALSE	FALSE	FALSE	FALSE	FALSE	FALSE	FALSE	No dimorphism	Both	http://dx.doi.org/10.7554/eLife.39939	10.7554/eLife.39939	J	Germani, F; Hain, D; Sternlicht, D; Moreno, E; Basler, K				Germani, Federico; Hain, Daniel; Sternlicht, Denise; Moreno, Eduardo; Basler, Konrad			The Toll pathway inhibits tissue growth and regulates cell fitness in an infection-dependent manner	ELIFE																	moreno, eduardo/0000-0001-5040-452X
		FALSE	FALSE	FALSE	FALSE	FALSE	FALSE	FALSE	FALSE	FALSE	FALSE	FALSE	FALSE	FALSE	FALSE	FALSE	No dimorphism	Female only	http://dx.doi.org/10.26327/RBL2018.243	10.26327/RBL2018.243	J	Barbu, IC; Ratiu, AC; Florescu, AM; Chifiriuc, MC; Ecovoiu, AA				Barbu, Ilda Czobor; Ratiu, Attila Cristian; Florescu, Ana Maria; Chifiriuc, Mariana Carmen; Ecovoiu, Alexandru Al.			Comparative Analysis of the Native Microbiota in gammaCop Mutant versus Wild-Type Genetic Background of Drosophila melanogaster	ROMANIAN BIOTECHNOLOGICAL LETTERS																Ecovoiu, Alexandru Al./S-7883-2018
		FALSE	FALSE	TRUE	FALSE	TRUE	FALSE	FALSE	TRUE	FALSE	FALSE	TRUE	FALSE	FALSE	TRUE	TRUE	Energy storage defect was more severe in males	Both	http://dx.doi.org/10.1016/j.celrep.2018.09.036	10.1016/j.celrep.2018.09.036	J	Li, P; Huang, P; Li, XJ; Yin, DZ; Ma, ZW; Wang, H; Song, HY				Li, Ping; Huang, Ping; Li, Xiaojiao; Yin, Dingzi; Ma, Zhiwei; Wang, Hui; Song, Haiyun			Tankyrase Mediates K63-Linked Ubiquitination of JNK to Confer Stress Tolerance and Influence Lifespan in Drosophila	CELL REPORTS
		FALSE	FALSE	FALSE	FALSE	FALSE	FALSE	TRUE	TRUE	FALSE	FALSE	FALSE	FALSE	FALSE	FALSE	FALSE	No dimorphism	Both	http://dx.doi.org/10.1016/j.cmet.2018.05.026	10.1016/j.cmet.2018.05.026	J	Kamareddine, L; Robins, WP; Berkey, CD; Mekalanos, JJ; Watnick, PI				Kamareddine, Layla; Robins, William P.; Berkey, Cristin D.; Mekalanos, John J.; Watnick, Paula I.			The Drosophila Immune Deficiency Pathway Modulates Enteroendocrine Function and Host Metabolism	CELL METABOLISM
		FALSE	TRUE	FALSE	FALSE	FALSE	FALSE	FALSE	TRUE	FALSE	FALSE	FALSE	FALSE	TRUE	FALSE	FALSE	Decreased larval to adulthood survival in females only. Altered diet affected females more than males	Both	http://dx.doi.org/10.1093/icb/icy078	10.1093/icb/icy078	J	Buchanan, JL; Meiklejohn, CD; Montooth, KL				Buchanan, Justin L.; Meiklejohn, Colin D.; Montooth, Kristi L.			Mitochondrial Dysfunction and Infection Generate Immunity-Fecundity Tradeoffs in Drosophila	INTEGRATIVE AND COMPARATIVE BIOLOGY					Symposium on Inside the Black Box - The Mitochondrial Basis of Life-History Variation and Animal Performance at the Annual Meeting of the Society-for-Integrative-and-Comparative-Biology	JAN 03-07, 2018	San Francisco, CA	Soc Integrat & Comparat Biol
		FALSE	TRUE	FALSE	FALSE	FALSE	FALSE	TRUE	FALSE	FALSE	FALSE	FALSE	FALSE	TRUE	TRUE	FALSE	B. bassiana kills more females than males. Mutations in toll pathway ablate or reverse the dimorphism.	Both	http://dx.doi.org/10.1038/s41598-018-30527-1	10.1038/s41598-018-30527-1	J	Shahrestani, P; Chambers, M; Vandenberg, J; Garcia, K; Malaret, G; Chowdhury, P; Estrella, Y; Zhu, M; Lazzaro, BP				Shahrestani, Parvin; Chambers, Moria; Vandenberg, John; Garcia, Kelly; Malaret, Glen; Chowdhury, Pratik; Estrella, Yonathan; Zhu, Ming; Lazzaro, Brian P.			Sexual dimorphism in Drosophila melanogaster survival of Beauveria bassiana infection depends on core immune signaling	SCIENTIFIC REPORTS																	Chambers, Moria/0000-0002-2577-549X
		FALSE	FALSE	TRUE	FALSE	FALSE	TRUE	TRUE	FALSE	FALSE	FALSE	FALSE	FALSE	FALSE	FALSE	TRUE	Marginal increase in mean lifespan for males without Relish. Overexpression of cecropin A1 reduced male lifespan, but not females.	Both	http://dx.doi.org/10.1002/arch.21464	10.1002/arch.21464	J	Badinloo, M; Nguyen, E; Suh, W; Alzahrani, F; Castellanos, J; Klichko, VI; Orr, WC; Radyuk, SN				Badinloo, Marziyeh; Nguyen, Elizabeth; Suh, Winston; Alzahrani, Faisal; Castellanos, Jovelyn; Klichko, Vladimir I.; Orr, William C.; Radyuk, Svetlana N.			Overexpression of antimicrobial peptides contributes to aging through cytotoxic effects in Drosophila tissues	ARCHIVES OF INSECT BIOCHEMISTRY AND PHYSIOLOGY
		FALSE	FALSE	FALSE	FALSE	FALSE	FALSE	FALSE	FALSE	FALSE	FALSE	FALSE	FALSE	FALSE	FALSE	FALSE	No dimorphism	Both	http://dx.doi.org/10.7554/eLife.34414	10.7554/eLife.34414	J	Elya, C; Lok, TC; Spencer, QE; McCausland, H; Martinez, CC; Eisen, M				Elya, Carolyn; Lok, Tin Ching; Spencer, Quinn E.; McCausland, Hayley; Martinez, Ciera C.; Eisen, Michael			Robust manipulation of the behavior of Drosophila melanogaster by a fungal pathogen in the laboratory	ELIFE																	Lok, Tin Ching/0000-0001-6388-5721
		FALSE	FALSE	FALSE	FALSE	FALSE	FALSE	FALSE	FALSE	FALSE	FALSE	FALSE	TRUE	FALSE	FALSE	FALSE	Some differences in the selection dynamics (supplementary text)	Both	http://dx.doi.org/10.1093/gbe/evy137	10.1093/gbe/evy137	J	Faria, VG; Martins, NE; Schlotterer, C; Sucena, E				Faria, Vitor G.; Martins, Nelson E.; Schloetterer, Christian; Sucena, Elio			Readapting to DCV Infection without Wolbachia: Frequency Changes of Drosophila Antiviral Alleles Can Replace Endosymbiont Protection	GENOME BIOLOGY AND EVOLUTION																Schlotterer, Christian/Q-5264-2019; Martins, Nelson/L-7143-2013	Schlotterer, Christian/0000-0003-4710-6526; Martins, Nelson/0000-0002-3923-2998
		TRUE	TRUE	FALSE	FALSE	FALSE	FALSE	FALSE	FALSE	FALSE	FALSE	FALSE	FALSE	TRUE	FALSE	FALSE	Sex-specific mortality, lethargy, and altered fecundity patterns with KV	Both	http://dx.doi.org/10.1371/journal.ppat.1007050	10.1371/journal.ppat.1007050	J	Palmer, WH; Medd, NC; Beard, PM; Obbard, DJ				Palmer, William H.; Medd, Nathan C.; Beard, Philippa M.; Obbard, Darren J.			Isolation of a natural DNA virus of Drosophila melanogaster, and characterisation of host resistance and immune responses	PLOS PATHOGENS																Obbard, Darren/A-9235-2008	Obbard, Darren/0000-0001-5392-8142; Medd, Nathan/0000-0001-7833-5909
		FALSE	FALSE	FALSE	FALSE	TRUE	FALSE	FALSE	FALSE	FALSE	FALSE	FALSE	FALSE	FALSE	FALSE	FALSE	No dimorphism	Both	http://dx.doi.org/10.1016/j.jinsphys.2018.02.011	10.1016/j.jinsphys.2018.02.011	J	Bi, J; Sehgal, A; Williams, JA; Wang, YF				Bi, Jie; Sehgal, Amita; Williams, Julie A.; Wang, Yu-Feng			Wolbachia affects sleep behavior in Drosophila melanogaster	JOURNAL OF INSECT PHYSIOLOGY
		FALSE	FALSE	TRUE	FALSE	FALSE	FALSE	TRUE	FALSE	FALSE	FALSE	TRUE	FALSE	FALSE	FALSE	FALSE	No dimorphism	Both	http://dx.doi.org/10.18632/aging.101417	10.18632/aging.101417	J	Lin, YR; Parikh, H; Park, Y				Lin, Yuh-Ru; Parikh, Hardik; Park, Yongkyu			Stress resistance and lifespan enhanced by downregulation of antimicrobial peptide genes in the Imd pathway	AGING-US
		FALSE	FALSE	TRUE	FALSE	FALSE	TRUE	FALSE	FALSE	FALSE	FALSE	TRUE	FALSE	FALSE	TRUE	TRUE	Germ-free conditions enhanced female, but not male controls. RNAi directed again nub-RB caused a significant female mortality	Both	http://dx.doi.org/10.1371/journal.ppat.1006936	10.1371/journal.ppat.1006936	J	Lindberg, BG; Tang, XZ; Dantoft, W; Gohel, P; Esfahani, SS; Lindvall, JM; Engstrom, Y				Lindberg, Bo G.; Tang, Xiongzhuo; Dantoft, Widad; Gohel, Priya; Esfahani, Shiva Seyedoleslami; Lindvall, Jessica M.; Engstrom, Ylva			Nubbin isoform antagonism governs Drosophila intestinal immune homeostasis	PLOS PATHOGENS																	Engstrom, Ylva/0000-0002-8731-4613; Gohel, Priya/0000-0002-0978-5102; Tang, Xiongzhuo/0000-0001-9875-8829
		FALSE	FALSE	TRUE	FALSE	FALSE	FALSE	FALSE	FALSE	FALSE	FALSE	FALSE	FALSE	FALSE	FALSE	FALSE	No dimorphism	Both	http://dx.doi.org/10.1111/acel.12694	10.1111/acel.12694	J	Yuan, Y; DiCiaccio, B; Li, Y; Elshikha, AS; Titov, D; Brenner, B; Seifer, L; Pan, H; Karic, N; Akbar, MA; Lu, YQ; Song, SH; Zhou, L				Yuan, Ye; DiCiaccio, Benedetto; Li, Ying; Elshikha, Ahmed S.; Titov, Denis; Brenner, Brian; Seifer, Lee; Pan, Hope; Karic, Nurdina; Akbar, Mohammad A.; Lu, Yuanqing; Song, Sihong; Zhou, Lei			Anti-inflammaging effects of human alpha-1 antitrypsin	AGING CELL																Li, Ying/L-7292-2019
		FALSE	FALSE	FALSE	FALSE	TRUE	FALSE	FALSE	FALSE	FALSE	FALSE	FALSE	FALSE	TRUE	FALSE	FALSE	Females rely more on gustatory and olfactory signals to remove fungi. Difference in grooming behavior.	Both	http://dx.doi.org/10.1016/j.jip.2017.11.011	10.1016/j.jip.2017.11.011	J	Yanagawa, A; Chabaud, MA; Imai, T; Marion-Poll, F				Yanagawa, Aya; Chabaud, Marie-Ange; Imai, Tomoya; Marion-Poll, Frederic			Olfactory cues play a significant role in removing fungus from the body surface of Drosophila melanogaster	JOURNAL OF INVERTEBRATE PATHOLOGY																Frederic, Marion-Poll/I-1358-2019	Frederic, Marion-Poll/0000-0001-6824-0180; , Tomoya/0000-0001-7026-0287
		FALSE	FALSE	TRUE	FALSE	FALSE	FALSE	FALSE	FALSE	FALSE	FALSE	TRUE	FALSE	FALSE	FALSE	TRUE	Mthl10 knockdown increased female lifespan more than male	Both	http://dx.doi.org/10.1073/pnas.1712453115	10.1073/pnas.1712453115	J	Sung, EJ; Ryuda, M; Matsumoto, H; Uryu, O; Ochiai, M; Cook, ME; Yi, NY; Wang, HC; Putney, JW; Bird, GS; Shears, SB; Hayakawa, Y				Sung, Eui Jae; Ryuda, Masasuke; Matsumoto, Hitoshi; Uryu, Outa; Ochiai, Masanori; Cook, Molly E.; Yi, Na Young; Wang, Huanchen; Putney, James W.; Bird, Gary S.; Shears, Stephen B.; Hayakawa, Yoichi			Cytokine signaling through Drosophila Mthl10 ties lifespan to environmental stress	PROCEEDINGS OF THE NATIONAL ACADEMY OF SCIENCES OF THE UNITED STATES OF AMERICA																Ochiai, Masanori/A-4372-2012; Shears, Stephen/C-6335-2019; Putney, James/F-7247-2019	Ochiai, Masanori/0000-0002-0022-347X; Shears, Stephen/0000-0001-7309-8916; Putney, James/0000-0002-3379-4789; Sung, Eui Jae/0000-0002-7255-3734
		TRUE	TRUE	FALSE	FALSE	FALSE	FALSE	TRUE	FALSE	FALSE	FALSE	FALSE	FALSE	TRUE	FALSE	FALSE	Dimorphic survival to infection due to the Toll pathway	Both	http://dx.doi.org/10.1186/s12915-017-0466-3	10.1186/s12915-017-0466-3	J	Duneau, DF; Kondolf, HC; Im, JH; Ortiz, GA; Chow, C; Fox, MA; Eugenio, AT; Revah, J; Buchon, N; Lazzaro, BP				Duneau, David F.; Kondolf, Hannah C.; Im, Joo Hyun; Ortiz, Gerardo A.; Chow, Christopher; Fox, Michael A.; Eugenio, Ana T.; Revah, J.; Buchon, Nicolas; Lazzaro, Brian P.			The Toll pathway underlies host sexual dimorphism in resistance to both Gram-negative and Gram-positive bacteria in mated Drosophila	BMC BIOLOGY																duneau, david/E-2114-2011	duneau, david/0000-0002-8323-1511; Buchon, Nicolas/0000-0003-3636-8387
		FALSE	FALSE	FALSE	TRUE	FALSE	FALSE	FALSE	FALSE	FALSE	FALSE	TRUE	FALSE	FALSE	FALSE	FALSE	No dimorphism	Both	http://dx.doi.org/10.1242/dev.156109	10.1242/dev.156109	J	Myachina, F; Bosshardt, F; Bischof, J; Kirschmann, M; Lehner, CF				Myachina, Faina; Bosshardt, Fritz; Bischof, Johannes; Kirschmann, Moritz; Lehner, Christian F.			Drosophila beta-Tubulin 97EF is upregulated at low temperature and stabilizes microtubules	DEVELOPMENT																	Bosshardt, Fritz/0000-0002-1860-0050
		FALSE	TRUE	FALSE	TRUE	FALSE	TRUE	FALSE	FALSE	FALSE	FALSE	FALSE	FALSE	FALSE	FALSE	FALSE	No dimorphism	Both	http://dx.doi.org/10.1074/jbc.M114.578708	10.1074/jbc.M114.578708	J	Petkau, K; Parsons, BD; Duggal, A; Foley, E				Petkau, Kristina; Parsons, Brendon D.; Duggal, Aashna; Foley, Edan			A Deregulated Intestinal Cell Cycle Program Disrupts Tissue Homeostasis without Affecting Longevity in Drosophila	JOURNAL OF BIOLOGICAL CHEMISTRY
		FALSE	FALSE	FALSE	TRUE	FALSE	FALSE	FALSE	FALSE	FALSE	TRUE	FALSE	FALSE	FALSE	FALSE	FALSE	Not compared	Both	http://dx.doi.org/10.1016/j.jinsphys.2014.05.023	10.1016/j.jinsphys.2014.05.023	J	Wayland, MT; Defaye, A; Rocha, J; Jayaram, SA; Royet, J; Miguel-Aliaga, I; Leulier, F; Cognigni, P				Wayland, Matthew T.; Defaye, Arnaud; Rocha, Joao; Jayaram, Satish Arcot; Royet, Julien; Miguel-Aliaga, Irene; Leulier, Francois; Cognigni, Paola			Spotting the differences: Probing host/microbiota interactions with a dedicated software tool for the analysis of faecal outputs in Drosophila	JOURNAL OF INSECT PHYSIOLOGY																Wayland, Matthew/V-6751-2019	Wayland, Matthew/0000-0002-8095-858X; Miguel-Aliaga, Irene/0000-0002-1082-5108; Cognigni, Paola/0000-0001-5418-3103
		FALSE	FALSE	FALSE	TRUE	TRUE	FALSE	FALSE	FALSE	FALSE	FALSE	FALSE	FALSE	FALSE	FALSE	TRUE	Males exhibit a gradual loss of social enrichment-induced sleep at 45 days	Both	http://dx.doi.org/10.5665/sleep.3988	10.5665/sleep.3988	J	Donlea, JM; Ramanan, N; Silverman, N; Shaw, PJ				Donlea, Jeffrey M.; Ramanan, Narendrakumar; Silverman, Neal; Shaw, Paul J.			Genetic Rescue of Functional Senescence in Synaptic and Behavioral Plasticity	SLEEP																	Silverman, Neal/0000-0002-4259-456X
		FALSE	TRUE	FALSE	FALSE	FALSE	FALSE	FALSE	FALSE	FALSE	FALSE	FALSE	FALSE	TRUE	FALSE	FALSE	Males were more tolerant and resistant to P. aeruginosa	Both	http://dx.doi.org/10.1098/rspb.2014.0987	10.1098/rspb.2014.0987	J	Vincent, CM; Sharp, NP				Vincent, Crystal M.; Sharp, Nathaniel P.			Sexual antagonism for resistance and tolerance to infection in Drosophila melanogaster	PROCEEDINGS OF THE ROYAL SOCIETY B-BIOLOGICAL SCIENCES
		FALSE	FALSE	FALSE	TRUE	FALSE	FALSE	FALSE	TRUE	FALSE	FALSE	FALSE	FALSE	TRUE	FALSE	FALSE	Immunity-induced metabolic declines were 50% greater in males.	Both	http://dx.doi.org/10.1111/1365-2435.12236	10.1111/1365-2435.12236	J	Bashir-Tanoli, S; Tinsley, MC				Bashir-Tanoli, Sumayia; Tinsley, Matthew C.			Immune response costs are associated with changes in resource acquisition and not resource reallocation	FUNCTIONAL ECOLOGY																Tinsley, Matthew/S-9707-2018	Tinsley, Matthew/0000-0002-7715-1259
		FALSE	FALSE	FALSE	FALSE	TRUE	FALSE	FALSE	FALSE	FALSE	FALSE	FALSE	FALSE	TRUE	FALSE	FALSE	Photoactivation induced more grooming in males than females	Both	http://dx.doi.org/10.3389/fnbeh.2014.00254	10.3389/fnbeh.2014.00254	J	Yanagawa, A; Guigue, AMA; Marion-Poll, F				Yanagawa, Aya; Guigue, Alexandra M. A.; Marion-Poll, Frederic			Hygienic grooming is induced by contact chemicals in Drosophila melanogaster	FRONTIERS IN BEHAVIORAL NEUROSCIENCE																Frederic, Marion-Poll/I-1358-2019	Frederic, Marion-Poll/0000-0001-6824-0180
		TRUE	FALSE	FALSE	FALSE	FALSE	FALSE	FALSE	FALSE	FALSE	FALSE	FALSE	FALSE	FALSE	FALSE	FALSE	No dimorphism	Both	http://dx.doi.org/10.1101/gr.171546.113	10.1101/gr.171546.113	J	Huang, W; Massouras, A; Inoue, Y; Peiffer, J; Ramia, M; Tarone, AM; Turlapati, L; Zichner, T; Zhu, DH; Lyman, RF; Magwire, MM; Blankenburg, K; Carbone, MA; Chang, K; Ellis, LL; Fernandez, S; Han, Y; Highnam, G; Hjelmen, CE; Jack, JR; Javaid, M; Jayaseelan, J; Kalra, D; Lee, S; Lewis, L; Munidasa, M; Ongeri, F; Patel, S; Perales, L; Perez, A; Pu, LL; Rollmann, SM; Ruth, R; Saada, N; Warner, C; Wil…				Huang, Wen; Massouras, Andreas; Inoue, Yutaka; Peiffer, Jason; Ramia, Miquel; Tarone, Aaron M.; Turlapati, Lavanya; Zichner, Thomas; Zhu, Dianhui; Lyman, Richard F.; Magwire, Michael M.; Blankenburg, Kerstin; Carbone, Mary Anna; Chang, Kyle; Ellis, Lisa L.; Fernandez, Sonia; Han, Yi; Highnam, Gareth; Hjelmen, Carl E.; Jack, John R.; Javaid, Mehwish; Jayaseelan, Joy; Kalra, Divya; Lee, Sandy; Lewi…			Natural variation in genome architecture among 205 Drosophila melanogaster Genetic Reference Panel lines	GENOME RESEARCH																Stone, Eric/Q-7840-2016; Anholt, Robert/S-5977-2019; Korbel, Jan O/G-6470-2012; Barbadilla, Antonio/A-6915-2017; Kalra, Divya/N-5453-2014; JAYASEELAN, JOY CHRISTINA/F-9824-2015	Korbel, Jan O/0000-0002-2798-3794; Barbadilla, Antonio/0000-0002-0374-1475; JAYASEELAN, JOY CHRISTINA/0000-0002-7759-0139; Chang, Kyle/0000-0001-5295-9676; Tarone, Aaron/0000-0003-0965-7634; Huang, Wen/0000-0001-6788-8364; Zichner, Thomas/0000-0001-9848-7598; Deplancke, Bart/0000-0001-9935-843X
		FALSE	FALSE	FALSE	FALSE	TRUE	FALSE	FALSE	FALSE	FALSE	FALSE	FALSE	FALSE	FALSE	FALSE	FALSE	No dimorphism	Both	http://dx.doi.org/10.7717/peerj.434	10.7717/peerj.434	J	Mallon, EB; Alghamdi, A; Holdbrook, RTK; Rosato, E				Mallon, Eamonn B.; Alghamdi, Akram; Holdbrook, Robert T. K.; Rosato, Ezio			Immune stimulation reduces sleep and memory ability in Drosophila melanogaster	PEERJ																	Rosato, Ezio/0000-0001-7297-4697
		FALSE	TRUE	FALSE	FALSE	FALSE	FALSE	FALSE	FALSE	FALSE	FALSE	TRUE	FALSE	FALSE	FALSE	FALSE	Hard to compare. Go back when brain is functioning	Both	http://dx.doi.org/10.1534/genetics.113.160937	10.1534/genetics.113.160937	J	Stronach, B; Lennox, AL; Garlena, RA				Stronach, Beth; Lennox, Ashley L.; Garlena, Rebecca A.			Domain Specificity of MAP3K Family Members, MLK and Tak1, for JNK Signaling in Drosophila	GENETICS																	Stronach, Beth/0000-0002-1699-8683
		FALSE	FALSE	FALSE	FALSE	TRUE	FALSE	FALSE	FALSE	FALSE	FALSE	TRUE	FALSE	TRUE	FALSE	FALSE	Higher expression of JhI-26 in testes than ovaries. (Wolbachia)	Both	http://dx.doi.org/10.1016/j.ibmb.2014.03.014	10.1016/j.ibmb.2014.03.014	J	Liu, C; Wang, JL; Zheng, Y; Xiong, EJ; Li, JJ; Yuan, LL; Yu, XQ; Wang, YF				Liu, Chen; Wang, Jia-Lin; Zheng, Ya; Xiong, En-Juan; Li, Jing-Jing; Yuan, Lin-Ling; Yu, Xiao-Qiang; Wang, Yu-Feng			Wolbachia-induced paternal defect in Drosophila is likely by interaction with the juvenile hormone pathway	INSECT BIOCHEMISTRY AND MOLECULAR BIOLOGY
	simulans	FALSE	FALSE	FALSE	TRUE	FALSE	TRUE	FALSE	FALSE	FALSE	FALSE	FALSE	FALSE	FALSE	FALSE	FALSE	No dimorphism	Both	http://dx.doi.org/10.1016/j.jip.2014.02.009	10.1016/j.jip.2014.02.009	J	Correa, CC; Ballard, JWO				Correa, C. Carolina; Ballard, J. William O.			What can symbiont titres tell us about co-evolution of Wolbachia and their host?	JOURNAL OF INVERTEBRATE PATHOLOGY																	Ballard, J. William O./0000-0002-2358-6003
		FALSE	FALSE	FALSE	TRUE	FALSE	FALSE	FALSE	FALSE	FALSE	FALSE	FALSE	TRUE	FALSE	FALSE	FALSE	Experimental evolution of DCV survival	Both	http://dx.doi.org/10.1073/pnas.1400378111	10.1073/pnas.1400378111	J	Martins, NE; Faria, VG; Nolte, V; Scholtterer, C; Teixeira, L; Sucena, E; Magalhaes, S				Martins, Nelson E.; Faria, Vitor G.; Nolte, Viola; Schoeltterer, Christian; Teixeira, Luis; Sucena, Elio; Magalhaes, Sara			Host adaptation to viruses relies on few genes with different cross-resistance properties	PROCEEDINGS OF THE NATIONAL ACADEMY OF SCIENCES OF THE UNITED STATES OF AMERICA																S., Magalhaes/B-9673-2012; Martins, Nelson/L-7143-2013; Schlotterer, Christian/G-6326-2010; Teixeira, Luis/H-6106-2013; Sucena, Elio/M-1753-2015	S., Magalhaes/0000-0002-8609-7768; Martins, Nelson/0000-0002-3923-2998; Schlotterer, Christian/0000-0003-4710-6526; Teixeira, Luis/0000-0001-8326-6645; Sucena, Elio/0000-0001-8810-870X
		FALSE	FALSE	FALSE	TRUE	FALSE	TRUE	FALSE	FALSE	FALSE	FALSE	FALSE	FALSE	FALSE	FALSE	FALSE	Males sterility, but females are fertile (sperm motility)	Both	http://dx.doi.org/10.1091/mbc.E13-10-0616	10.1091/mbc.E13-10-0616	J	Soulavie, F; Piepenbrock, D; Thomas, J; Vieillard, J; Duteyrat, JL; Cortier, E; Laurencon, A; Gopfert, MC; Durand, B				Soulavie, Fabien; Piepenbrock, David; Thomas, Joelle; Vieillard, Jennifer; Duteyrat, Jean-Luc; Cortier, Elisabeth; Laurencon, Anne; Goepfert, Martin C.; Durand, Benedicte			hemingway is required for sperm flagella assembly and ciliary motility in Drosophila	MOLECULAR BIOLOGY OF THE CELL																889, CRC/L-1607-2018	889, CRC/0000-0002-6678-3138
		FALSE	TRUE	FALSE	TRUE	FALSE	FALSE	FALSE	FALSE	FALSE	FALSE	FALSE	FALSE	FALSE	FALSE	FALSE	Male killing Spiroplasma	Both	http://dx.doi.org/10.1038/hdy.2013.118	10.1038/hdy.2013.118	J	Xie, J; Butler, S; Sanchez, G; Mateos, M				Xie, J.; Butler, S.; Sanchez, G.; Mateos, M.			Male killing Spiroplasma protects Drosophila melanogaster against two parasitoid wasps	HEREDITY																Xie, Jialei/J-2516-2019; Mateos, Mariana/B-5235-2008	Xie, Jialei/0000-0001-6208-5749; Mateos, Mariana/0000-0001-5738-0145
		FALSE	FALSE	TRUE	TRUE	FALSE	FALSE	FALSE	FALSE	FALSE	FALSE	TRUE	FALSE	FALSE	FALSE	TRUE	Females lived longer than males. Females were more stress resistant than males. Expression levels of AMPs was higher in females than males. Sex specific pectin factors.	Both	http://dx.doi.org/10.1007/s10522-013-9484-x	10.1007/s10522-013-9484-x	J	Shaposhnikov, M; Latkin, D; Plyusnina, E; Shilova, L; Danilov, A; Popov, S; Zhavoronkov, A; Ovodov, Y; Moskalev, A				Shaposhnikov, Mikhail; Latkin, Dmitrii; Plyusnina, Ekaterina; Shilova, Lyubov; Danilov, Anton; Popov, Sergey; Zhavoronkov, Alexander; Ovodov, Yuri; Moskalev, Alexey			The effects of pectins on life span and stress resistance in Drosophila melanogaster	BIOGERONTOLOGY																Popov, Sergey V/F-7627-2016; Shaposhnikov, Mikhail/M-7514-2013; Moskalev, Alexey/H-4856-2013; Proshkina, Ekaterina/F-7948-2014	Popov, Sergey V/0000-0003-1763-8898; Shaposhnikov, Mikhail/0000-0002-4625-6488; Moskalev, Alexey/0000-0002-3248-1633; Proshkina, Ekaterina/0000-0003-4558-1796
		FALSE	FALSE	FALSE	TRUE	FALSE	TRUE	FALSE	FALSE	FALSE	FALSE	FALSE	FALSE	FALSE	FALSE	FALSE	No dimorphism	Both	http://dx.doi.org/10.3389/fgene.2014.00027	10.3389/fgene.2014.00027	J	Fridmann-Sirkis, Y; Stern, S; Elgart, M; Galili, M; Zeisel, A; Shental, N; Soen, Y				Fridmann-Sirkis, Yael; Stern, Shay; Elgart, Michael; Galili, Matana; Zeisel, Amit; Shental, Noam; Soen, Yoav			Delayed development induced by toxicity to the host can be inherited by a bacterial-dependent, transgenerational effect	FRONTIERS IN GENETICS
		FALSE	TRUE	FALSE	FALSE	FALSE	TRUE	TRUE	FALSE	FALSE	FALSE	FALSE	FALSE	TRUE	FALSE	FALSE	Spiroplasma kills male embryos through programmed cell death	Both	http://dx.doi.org/10.1371/journal.ppat.1003956	10.1371/journal.ppat.1003956	J	Harumoto, T; Anbutsu, H; Fukatsu, T				Harumoto, Toshiyuki; Anbutsu, Hisashi; Fukatsu, Takema			Male-Killing Spiroplasma Induces Sex-Specific Cell Death via Host Apoptotic Pathway	PLOS PATHOGENS																Anbutsu, Hisashi/L-9360-2018; Anbutsu, Hisashi/R-1584-2019	Anbutsu, Hisashi/0000-0002-5093-9492; Anbutsu, Hisashi/0000-0002-5093-9492; HARUMOTO, Toshiyuki/0000-0003-4394-5883
		FALSE	FALSE	FALSE	FALSE	FALSE	FALSE	FALSE	FALSE	FALSE	FALSE	TRUE	FALSE	FALSE	TRUE	FALSE	Higher expression of Grp transcript levels in males (domesticated retroviral gag gene homolog). Highest expression in gut	Both	http://dx.doi.org/10.1016/j.virol.2013.12.024	10.1016/j.virol.2013.12.024	J	Nefedova, LN; Kuzmin, IV; Makhnovskii, PA; Kim, AI				Nefedova, L. N.; Kuzmin, I. V.; Makhnovskii, P. A.; Kim, A. I.			Domesticated retroviral GAG gene in Drosophila: New functions for an old gene	VIROLOGY																Makhnovskii, Pavel/S-7611-2018; Alexander, Kim/P-4899-2015
		TRUE	FALSE	FALSE	FALSE	FALSE	FALSE	FALSE	FALSE	FALSE	FALSE	FALSE	FALSE	FALSE	TRUE	FALSE	Bioinformatic analysis of genes shows differentialy regulated genes after polluntant treatment	Both	http://dx.doi.org/10.1371/journal.pone.0086051	10.1371/journal.pone.0086051	J	Moskalev, A; Shaposhnikov, M; Snezhkina, A; Kogan, V; Plyusnina, E; Peregudova, D; Melnikova, N; Uroshlev, L; Mylnikov, S; Dmitriev, A; Plusnin, S; Fedichev, P; Kudryavtseva, A				Moskalev, Alexey; Shaposhnikov, Mikhail; Snezhkina, Anastasia; Kogan, Valeria; Plyusnina, Ekaterina; Peregudova, Darya; Melnikova, Nataliya; Uroshlev, Leonid; Mylnikov, Sergey; Dmitriev, Alexey; Plusnin, Sergey; Fedichev, Peter; Kudryavtseva, Anna			Mining Gene Expression Data for Pollutants (Dioxin, Toluene, Formaldehyde) and Low Dose of Gamma-Irradiation	PLOS ONE																Dmitriev, Alexey A/D-6109-2011; Snezhkina, Anastasiya V./E-6765-2014; Moskalev, Alexey/H-4856-2013; Kudryavtseva, Anna/C-9032-2014; Mylnikov, Sergey/D-1970-2013; Shaposhnikov, Mikhail/M-7514-2013; Peregudova, Darya/O-3467-2014; Melnikova, Nataliya V./E-5894-2014; Proshkina, Ekaterina/F-7948-2014	Dmitriev, Alexey A/0000-0002-6827-9584; Moskalev, Alexey/0000-0002-3248-1633; Kudryavtseva, Anna/0000-0002-3722-8207; Mylnikov, Sergey/0000-0001-8611-8218; Shaposhnikov, Mikhail/0000-0002-4625-6488; Peregudova, Darya/0000-0001-6872-1013; Melnikova, Nataliya V./0000-0001-8083-3018; fedichev, peter/0000-0003-0404-808X; Proshkina, Ekaterina/0000-0003-4558-1796
		FALSE	TRUE	FALSE	FALSE	FALSE	FALSE	FALSE	FALSE	FALSE	FALSE	TRUE	FALSE	TRUE	FALSE	FALSE	Males are able to survive at low temperatures with Spiroplasma infection.	Both	http://dx.doi.org/10.1007/s00248-013-0295-z	10.1007/s00248-013-0295-z	J	Ventura, IM; Costa, T; Klaczko, LB				Ventura, Iuri Matteuzzo; Costa, Thais; Klaczko, Louis Bernard			Low Temperature Reveals Genetic Variability Against Male-Killing Spiroplasma in Drosophila melanogaster Natural Populations	MICROBIAL ECOLOGY																Klaczko, Louis/D-5412-2009; Klaczko, Louis Bernard/O-3204-2019	Klaczko, Louis/0000-0002-4737-1365;
		FALSE	FALSE	FALSE	FALSE	FALSE	TRUE	FALSE	FALSE	FALSE	FALSE	TRUE	FALSE	TRUE	FALSE	FALSE	Higher expression of polyph in males than in females (whole body)	Both	http://dx.doi.org/10.1016/j.cub.2013.09.061	10.1016/j.cub.2013.09.061	J	Gonzalez, EA; Garg, A; Tang, J; Nazario-Toole, AE; Wu, LP				Gonzalez, Elizabeth A.; Garg, Aprajita; Tang, Jessica; Nazario-Toole, Ashley E.; Wu, Louisa P.			A Glutamate-Dependent Redox System in Blood Cells Is Integral for Phagocytosis in Drosophila melanogaster	CURRENT BIOLOGY																	GONZALEZ, ELIZABETH/0000-0002-6379-2354; Wu, Louisa/0000-0001-8609-3081
		FALSE	FALSE	FALSE	FALSE	FALSE	FALSE	FALSE	FALSE	FALSE	TRUE	FALSE	FALSE	FALSE	FALSE	FALSE	No dimorphism	Both	http://dx.doi.org/10.1128/mBio.00860-13	10.1128/mBio.00860-13	J	Blum, JE; Fischer, CN; Miles, J; Handelsman, J				Blum, Jessamina E.; Fischer, Caleb N.; Miles, Jessica; Handelsman, Jo			Frequent Replenishment Sustains the Beneficial Microbiome of Drosophila melanogaster	MBIO																	Blum, Jessamina/0000-0003-3771-793X; Fischer, Caleb/0000-0003-4223-8511
		FALSE	FALSE	FALSE	TRUE	TRUE	FALSE	FALSE	FALSE	FALSE	FALSE	FALSE	TRUE	FALSE	FALSE	FALSE	Males preferentially mated with sham infected females	Both	http://dx.doi.org/10.1016/j.jinsphys.2013.07.010	10.1016/j.jinsphys.2013.07.010	J	Khan, I; Prasad, NG				Khan, Imroze; Prasad, Nagaraj Guru			Male Drosophila melanogaster show adaptive mating bias in response to female infection status	JOURNAL OF INSECT PHYSIOLOGY																	Prasad, N G/0000-0002-0410-5518
		FALSE	TRUE	FALSE	FALSE	FALSE	FALSE	FALSE	FALSE	FALSE	FALSE	FALSE	FALSE	TRUE	FALSE	FALSE	Males better resisted cold stress after starvation. Males survived longer than females after infection.	Both	http://dx.doi.org/10.1007/s10522-013-9458-z	10.1007/s10522-013-9458-z	J	Le Bourg, E				Le Bourg, Eric			Fasting can protect young and middle-aged Drosophila melanogaster flies against a severe cold stress	BIOGERONTOLOGY
		FALSE	FALSE	TRUE	FALSE	FALSE	TRUE	FALSE	FALSE	FALSE	FALSE	FALSE	FALSE	TRUE	TRUE	FALSE	Duration of starvation survival was longer in females than males with Wolbachia infection (in brain)	Both	http://dx.doi.org/10.1111/cmi.12136	10.1111/cmi.12136	J	Albertson, R; Tan, V; Leads, RR; Reyes, M; Sullivan, W; Casper-Lindley, C				Albertson, Roger; Tan, Vinson; Leads, Rachel R.; Reyes, Melanie; Sullivan, William; Casper-Lindley, Catharina			Mapping Wolbachia distributions in the adult Drosophila brain	CELLULAR MICROBIOLOGY
		FALSE	TRUE	FALSE	TRUE	FALSE	FALSE	FALSE	FALSE	FALSE	FALSE	FALSE	FALSE	FALSE	FALSE	FALSE	No dimorphism	Both	http://dx.doi.org/10.1371/journal.ppat.1003601	10.1371/journal.ppat.1003601	J	Martins, NE; Faria, VG; Teixeira, L; Magalhaes, S; Sucena, E				Martins, Nelson E.; Faria, Vitor G.; Teixeira, Luis; Magalhaes, Sara; Sucena, Elio			Host Adaptation Is Contingent upon the Infection Route Taken by Pathogens	PLOS PATHOGENS																Teixeira, Luis/H-6106-2013; S., Magalhaes/B-9673-2012; Martins, Nelson/L-7143-2013; Sucena, Elio/M-1753-2015	Teixeira, Luis/0000-0001-8326-6645; S., Magalhaes/0000-0002-8609-7768; Martins, Nelson/0000-0002-3923-2998; Sucena, Elio/0000-0001-8810-870X
		FALSE	FALSE	FALSE	FALSE	TRUE	FALSE	FALSE	FALSE	FALSE	FALSE	FALSE	FALSE	TRUE	FALSE	FALSE	Females avoided toxin in food, but males didn't.	Both	http://dx.doi.org/10.1111/jeb.12158	10.1111/jeb.12158	J	Debban, CL; Dyer, KA				Debban, C. L.; Dyer, K. A.			No evidence for behavioural adaptations to nematode parasitism by the fly Drosophila putrida	JOURNAL OF EVOLUTIONARY BIOLOGY
	hydei	FALSE	FALSE	FALSE	TRUE	FALSE	FALSE	FALSE	FALSE	FALSE	FALSE	FALSE	FALSE	TRUE	FALSE	FALSE	Spiroplasma is transmitted from mothers to offspring, not through fathers	Both	http://dx.doi.org/10.1007/s13199-013-0242-2	10.1007/s13199-013-0242-2	J	Osaka, R; Ichizono, T; Kageyama, D; Nomura, M; Watada, M				Osaka, Ryu; Ichizono, Temma; Kageyama, Daisuke; Nomura, Masashi; Watada, Masayoshi			Natural variation in population densities and vertical transmission rates of a Spiroplasma endosymbiont in Drosophila hydei	SYMBIOSIS																Kageyama, Daisuke/B-4460-2010	Kageyama, Daisuke/0000-0002-9026-9825
	hydei	FALSE	FALSE	FALSE	TRUE	FALSE	FALSE	FALSE	FALSE	FALSE	FALSE	FALSE	FALSE	FALSE	FALSE	FALSE	No dimorphism	Both	http://dx.doi.org/10.1007/s13199-013-0241-3	10.1007/s13199-013-0241-3	J	Osaka, R; Watada, M; Kageyama, D; Nomura, M				Osaka, Ryu; Watada, Masayoshi; Kageyama, Daisuke; Nomura, Masashi			Detection of Spiroplasma from the mite Macrocheles sp (Acari; Macrochelidae) ectoparasitic to the fly Drosophila hydei (Diptera; Drosophilidae): a possible route of horizontal transmission?	SYMBIOSIS																Kageyama, Daisuke/B-4460-2010	Kageyama, Daisuke/0000-0002-9026-9825
		TRUE	FALSE	FALSE	FALSE	FALSE	FALSE	FALSE	FALSE	FALSE	FALSE	FALSE	FALSE	FALSE	FALSE	FALSE	Hard to compare. Go back when brain is functioning	Both	http://dx.doi.org/10.1093/molbev/mst047	10.1093/molbev/mst047	J	Innocenti, P; Chenoweth, SF				Innocenti, Paolo; Chenoweth, Stephen F.			Interspecific Divergence of Transcription Networks along Lines of Genetic Variance in Drosophila: Dimensionality, Evolvability, and Constraint	MOLECULAR BIOLOGY AND EVOLUTION																Chenoweth, Stephen/A-7211-2012	Chenoweth, Stephen/0000-0002-8303-9159; Innocenti, Paolo/0000-0003-2082-0586
AMPs		FALSE	FALSE	FALSE	FALSE	FALSE	FALSE	TRUE	FALSE	FALSE	FALSE	FALSE	FALSE	FALSE	FALSE	FALSE	Used female specific driver. No good comparison to be made	Both	http://dx.doi.org/10.1038/emboj.2013.100	10.1038/emboj.2013.100	J	Rus, F; Flatt, T; Tong, M; Aggarwal, K; Okuda, K; Kleino, A; Yates, E; Tatar, M; Silverman, N				Rus, Florentina; Flatt, Thomas; Tong, Mei; Aggarwal, Kamna; Okuda, Kendi; Kleino, Anni; Yates, Elisabeth; Tatar, Marc; Silverman, Neal			Ecdysone triggered PGRP-LC expression controls Drosophila innate immunity	EMBO JOURNAL																Okuda, Kendi/D-4562-2013	Tatar, Marc/0000-0003-3232-6884; Flatt, Thomas/0000-0002-5990-1503; Silverman, Neal/0000-0002-4259-456X
		FALSE	FALSE	FALSE	FALSE	FALSE	FALSE	FALSE	FALSE	FALSE	FALSE	TRUE	FALSE	TRUE	FALSE	FALSE	Higher expression of E4orf4 in males (adenovirus protein that regulates the progression of viral infection). Expression of E4orf4 induces noncanonical apoptosis.	Both	http://dx.doi.org/10.1073/pnas.1220282110	10.1073/pnas.1220282110	J	Pechkovsky, A; Lahav, M; Bitman, E; Salzberg, A; Kleinberger, T				Pechkovsky, Antonina; Lahav, Maoz; Bitman, Eliya; Salzberg, Adi; Kleinberger, Tamar			E4orf4 induces PP2A-and Src-dependent cell death in Drosophila melanogaster and at the same time inhibits classic apoptosis pathways	PROCEEDINGS OF THE NATIONAL ACADEMY OF SCIENCES OF THE UNITED STATES OF AMERICA																salzberg, adi/A-9986-2014; Salzberg, Adi/O-1198-2019	salzberg, adi/0000-0002-0427-9809; Salzberg, Adi/0000-0002-0427-9809
		FALSE	FALSE	FALSE	FALSE	FALSE	TRUE	TRUE	FALSE	FALSE	FALSE	FALSE	FALSE	FALSE	FALSE	FALSE	No dimorphism	Both	http://dx.doi.org/10.1128/mBio.00337-13	10.1128/mBio.00337-13	J	Wang, ZP; Hang, SY; Purdy, AE; Watnick, PI				Wang, Zhipeng; Hang, Saiyu; Purdy, Alexandra E.; Watnick, Paula I.			Mutations in the IMD Pathway and Mustard Counter Vibrio cholerae Suppression of Intestinal Stem Cell Division in Drosophila	MBIO
		FALSE	TRUE	FALSE	FALSE	FALSE	TRUE	FALSE	FALSE	FALSE	FALSE	FALSE	FALSE	FALSE	FALSE	FALSE	No dimorphism	Both	http://dx.doi.org/10.1016/j.imbio.2012.07.027	10.1016/j.imbio.2012.07.027	J	Ayyaz, A; Giammarinaro, P; Liegeois, S; Lestradet, M; Ferrandon, D				Ayyaz, Arshad; Giammarinaro, Philippe; Liegeois, Samuel; Lestradet, Matthieu; Ferrandon, Dominique			A negative role for MyD88 in the resistance to starvation as revealed in an intestinal infection of Drosophila melanogaster with the Gram-positive bacterium Staphylococcus xylosus	IMMUNOBIOLOGY																	FERRANDON, Dominique/0000-0001-7680-7773
		FALSE	FALSE	FALSE	TRUE	TRUE	FALSE	FALSE	FALSE	FALSE	FALSE	FALSE	FALSE	FALSE	FALSE	FALSE	Mating preferences with sigma virus infection	Both	http://dx.doi.org/10.1007/s00265-012-1472-7	10.1007/s00265-012-1472-7	J	Rittschof, CC; Pattanaik, S; Johnson, L; Matos, LF; Brusini, J; Wayne, ML				Rittschof, Clare C.; Pattanaik, Swetapadma; Johnson, Laura; Matos, Luis F.; Brusini, Jeremie; Wayne, Marta L.			Sigma virus and male reproductive success in Drosophila melanogaster	BEHAVIORAL ECOLOGY AND SOCIOBIOLOGY
		TRUE	FALSE	TRUE	FALSE	FALSE	FALSE	FALSE	FALSE	FALSE	FALSE	TRUE	FALSE	FALSE	FALSE	FALSE	No dimorphism	Both	http://dx.doi.org/10.1371/journal.pone.0056753	10.1371/journal.pone.0056753	J	Bergwitz, C; Wee, MJ; Sinha, S; Huang, JN; DeRobertis, C; Mensah, LB; Cohen, J; Friedman, A; Kulkarni, M; Hu, YH; Vinayagam, A; Schnall-Levin, M; Berger, B; Perkins, LA; Mohr, SE; Perrimon, N				Bergwitz, Clemens; Wee, Mark J.; Sinha, Sumi; Huang, Joanne; DeRobertis, Charles; Mensah, Lawrence B.; Cohen, Jonathan; Friedman, Adam; Kulkarni, Meghana; Hu, Yanhui; Vinayagam, Arunachalam; Schnall-Levin, Michael; Berger, Bonnie; Perkins, Lizabeth A.; Mohr, Stephanie E.; Perrimon, Norbert			Genetic Determinants of Phosphate Response in Drosophila	PLOS ONE																	Hu, Yanhui/0000-0003-1494-1402; Mohr, Stephanie/0000-0001-9639-7708; arunachalam, vinayagam/0000-0003-0091-4497; Perrimon, Norbert/0000-0001-7542-472X
		TRUE	FALSE	TRUE	FALSE	FALSE	FALSE	FALSE	FALSE	FALSE	FALSE	FALSE	FALSE	FALSE	FALSE	TRUE	Sex differences in gene expression. Male-biased genes were enriched for biosynthesis, transport, and catabolism. Female-biased genes were enriched for translation, ribosomal structure, transcriptions, DNA replication, recombination.	Both	http://dx.doi.org/10.1016/j.mad.2012.11.003	10.1016/j.mad.2012.11.003	J	Wilson, RH; Lai, CQ; Lyman, RF; Mackay, TFC				Wilson, Rhonda H.; Lai, Chao Qiang; Lyman, Richard F.; Mackay, Trudy F. C.			Genomic response to selection for postponed senescence in Drosophila	MECHANISMS OF AGEING AND DEVELOPMENT
		FALSE	FALSE	FALSE	TRUE	FALSE	FALSE	FALSE	FALSE	FALSE	FALSE	FALSE	TRUE	FALSE	FALSE	FALSE	Modelling of male and female transmission of sigma virus	Both	http://dx.doi.org/10.1111/j.1558-5646.2012.01832.x	10.1111/j.1558-5646.2012.01832.x	J	Wilfert, L; Jiggins, FM				Wilfert, Lena; Jiggins, Francis M.			THE DYNAMICS OF RECIPROCAL SELECTIVE SWEEPS OF HOST RESISTANCE AND A PARASITE COUNTER-ADAPTATION IN DROSOPHILA	EVOLUTION																	Wilfert, Lena/0000-0002-6075-458X; Jiggins, Francis Michael/0000-0001-7470-8157
AMPs		FALSE	FALSE	FALSE	TRUE	FALSE	FALSE	FALSE	FALSE	FALSE	FALSE	FALSE	FALSE	FALSE	FALSE	FALSE	No dimorphism	Both	http://dx.doi.org/10.1093/gerona/gls144	10.1093/gerona/gls144	J	Khan, I; Prasad, NG				Khan, Imroze; Prasad, N. G.			The Aging of the Immune Response in Drosophila melanogaster	JOURNALS OF GERONTOLOGY SERIES A-BIOLOGICAL SCIENCES AND MEDICAL SCIENCES																	Prasad, N G/0000-0002-0410-5518
		FALSE	FALSE	TRUE	FALSE	FALSE	TRUE	FALSE	FALSE	FALSE	FALSE	FALSE	FALSE	FALSE	FALSE	FALSE	No dimorphism	Both	http://dx.doi.org/10.1073/pnas.1215849110	10.1073/pnas.1215849110	J	Rera, M; Clark, RI; Walker, DW				Rera, Michael; Clark, Rebecca I.; Walker, David W.			Intestinal barrier dysfunction links metabolic and inflammatory markers of aging to death in Drosophila	PROCEEDINGS OF THE NATIONAL ACADEMY OF SCIENCES OF THE UNITED STATES OF AMERICA																Clark, Rebecca/J-9135-2015	Clark, Rebecca/0000-0002-1194-5048; Rera, Michael/0000-0002-6574-6511
		FALSE	TRUE	FALSE	FALSE	FALSE	TRUE	FALSE	FALSE	FALSE	FALSE	TRUE	FALSE	FALSE	FALSE	FALSE	No dimorphism	Both	http://dx.doi.org/10.1016/j.dci.2012.07.002	10.1016/j.dci.2012.07.002	J	Ahn, HM; Lee, KS; Lee, DS; Yu, K				Ahn, Hye-Mi; Lee, Kyu-Sun; Lee, Dong-Seok; Yu, Kweon			JNK/FOXO mediated PeroxiredoxinV expression regulates redox homeostasis during Drosophila melanogaster gut infection	DEVELOPMENTAL AND COMPARATIVE IMMUNOLOGY																	Yu, Kweon/0000-0002-4942-2576
	simulans	FALSE	TRUE	FALSE	TRUE	FALSE	TRUE	FALSE	FALSE	FALSE	FALSE	FALSE	FALSE	TRUE	FALSE	FALSE	Males exhibited longer adult survival times than females infected with Wolbachia	Both	http://dx.doi.org/10.1038/hdy.2012.43	10.1038/hdy.2012.43	J	Veneti, Z; Zabalou, S; Papafotiou, G; Paraskevopoulos, C; Pattas, S; Livadaras, I; Markakis, G; Herren, JK; Jaenike, J; Bourtzis, K				Veneti, Z.; Zabalou, S.; Papafotiou, G.; Paraskevopoulos, C.; Pattas, S.; Livadaras, I.; Markakis, G.; Herren, J. K.; Jaenike, J.; Bourtzis, K.			Loss of reproductive parasitism following transfer of male-killing Wolbachia to Drosophila melanogaster and Drosophila simulans	HEREDITY
		FALSE	FALSE	TRUE	TRUE	FALSE	FALSE	FALSE	FALSE	FALSE	FALSE	FALSE	FALSE	FALSE	FALSE	FALSE	No dimorphism	Both	http://dx.doi.org/10.1111/j.1558-5646.2012.01710.x	10.1111/j.1558-5646.2012.01710.x	J	Remolina, SC; Chang, PL; Leips, J; Nuzhdin, SV; Hughes, KA				Remolina, Silvia C.; Chang, Peter L.; Leips, Jeff; Nuzhdin, Sergey V.; Hughes, Kimberly A.			GENOMIC BASIS OF AGING AND LIFE-HISTORY EVOLUTION IN DROSOPHILA MELANOGASTER	EVOLUTION
		FALSE	FALSE	FALSE	FALSE	FALSE	TRUE	FALSE	FALSE	FALSE	FALSE	FALSE	FALSE	TRUE	TRUE	FALSE	Effect of immune challenge and temperature on Wolbachia density is sex specific.	Both	http://dx.doi.org/10.1016/j.jip.2012.08.003	10.1016/j.jip.2012.08.003	J	Correa, CC; Ballard, JWO				Correa, Claudia C.; Ballard, J. William O.			Wolbachia gonadal density in female and male Drosophila vary with laboratory adaptation and respond differently to physiological and environmental challenges	JOURNAL OF INVERTEBRATE PATHOLOGY																	Ballard, J. William O./0000-0002-2358-6003
		FALSE	TRUE	TRUE	FALSE	TRUE	FALSE	FALSE	FALSE	FALSE	FALSE	TRUE	FALSE	FALSE	TRUE	FALSE	Upon different types of stress, grasshopper Lax shows sex-dependent effects. Expression in fat body cells but not in hemocytes results in protection.	Both	http://dx.doi.org/10.1016/j.ibmb.2012.07.005	10.1016/j.ibmb.2012.07.005	J	Ruiz, M; Wicker-Thomas, C; Sanchez, D; Ganfornina, MD				Ruiz, Mario; Wicker-Thomas, Claude; Sanchez, Diego; Ganfornina, Maria D.			Grasshopper Lazarillo, a GPI-anchored Lipocalin, increases Drosophila longevity and stress resistance, and functionally replaces its secreted homolog NLaz	INSECT BIOCHEMISTRY AND MOLECULAR BIOLOGY																Ruiz, Mario/B-3507-2013; Sanchez, Diego/N-5990-2014; Ganfornina, Maria D/N-5743-2014	Sanchez, Diego/0000-0001-6296-6773; Ganfornina, Maria D/0000-0002-8567-4826
		FALSE	TRUE	FALSE	FALSE	FALSE	FALSE	FALSE	FALSE	FALSE	TRUE	FALSE	FALSE	TRUE	FALSE	FALSE	Sex ratio with Spiroplasma infection.	Both	http://dx.doi.org/10.1007/s00248-012-0054-6	10.1007/s00248-012-0054-6	J	Ventura, IM; Martins, AB; Lyra, ML; Andrade, CAC; Carvalho, KA; Klaczko, LB				Ventura, Iuri M.; Martins, Ayana B.; Lyra, Mariana L.; Andrade, Carlos A. C.; Carvalho, Klelia A.; Klaczko, Louis B.			Spiroplasma in Drosophila melanogaster Populations: Prevalence, Male-Killing, Molecular Identification, and No Association with Wolbachia	MICROBIAL ECOLOGY																Klaczko, Louis Bernard/O-3204-2019; Andrade, Carlos/C-5225-2013; Martins, Ayana/F-6857-2013; Klaczko, Louis/D-5412-2009	Andrade, Carlos/0000-0002-7758-4230; Martins, Ayana/0000-0003-3106-3365; Klaczko, Louis/0000-0002-4737-1365
	simulans	FALSE	FALSE	FALSE	FALSE	FALSE	FALSE	FALSE	FALSE	FALSE	TRUE	FALSE	FALSE	TRUE	TRUE	FALSE	ROS-mediated DNA damage in spermatocytes contribute to the modification characteristic of CI in Wolbachia-infected males	Both	http://dx.doi.org/10.1111/j.1365-2583.2012.01155.x	10.1111/j.1365-2583.2012.01155.x	J	Brennan, LJ; Haukedal, JA; Earle, JC; Keddie, B; Harris, HL				Brennan, L. J.; Haukedal, J. A.; Earle, J. C.; Keddie, B.; Harris, H. L.			Disruption of redox homeostasis leads to oxidative DNA damage in spermatocytes of Wolbachia-infected Drosophila simulans	INSECT MOLECULAR BIOLOGY
metabolic		FALSE	FALSE	FALSE	TRUE	TRUE	FALSE	FALSE	FALSE	FALSE	FALSE	FALSE	FALSE	TRUE	FALSE	FALSE	BER1-derived mtDNA slightly increased the lifespan of tko25t males. Male courtship defect from Wolbachia infected.	Both	http://dx.doi.org/10.1534/genetics.112.143719	10.1534/genetics.112.143719	J	Chen, SJ; Oliveira, MT; Sanz, A; Kemppainen, E; Fukuoh, A; Schlicht, B; Kaguni, LS; Jacobs, HT				Chen, Shanjun; Oliveira, Marcos T.; Sanz, Alberto; Kemppainen, Esko; Fukuoh, Atsushi; Schlicht, Barbara; Kaguni, Laurie S.; Jacobs, Howard T.			A Cytoplasmic Suppressor of a Nuclear Mutation Affecting Mitochondrial Functions in Drosophila	GENETICS																SANZ, ALBERTO/F-8432-2011; Oliveira, Marcos/B-3249-2014; Jacobs, Howard/G-2434-2011; Sanz, Alberto/O-2329-2015	Oliveira, Marcos/0000-0003-4779-5755; Sanz, Alberto/0000-0003-2149-1753; Jacobs, Howard/0000-0003-1895-6003
		FALSE	FALSE	FALSE	TRUE	FALSE	FALSE	FALSE	FALSE	FALSE	FALSE	FALSE	FALSE	FALSE	TRUE	FALSE	Males exhibited a sharp decline in sperm viability when exposed to P. aeruginosa.	Both	http://dx.doi.org/10.1098/rspb.2012.0654	10.1098/rspb.2012.0654	J	Radhakrishnan, P; Fedorka, KM				Radhakrishnan, Preethi; Fedorka, Kenneth M.			Immune activation decreases sperm viability in both sexes and influences female sperm storage	PROCEEDINGS OF THE ROYAL SOCIETY B-BIOLOGICAL SCIENCES
	simulans	TRUE	FALSE	FALSE	FALSE	FALSE	FALSE	FALSE	FALSE	FALSE	FALSE	FALSE	FALSE	FALSE	FALSE	FALSE	No dimorphism	Both	http://dx.doi.org/10.1534/g3.112.003103	10.1534/g3.112.003103	J	Aw, WC; Dowell, FE; Ballard, JWO				Aw, Wen C.; Dowell, Floyd E.; Ballard, J. William O.			Using Near-Infrared Spectroscopy to Resolve the Species, Gender, Age, and the Presence of Wolbachia Infection in Laboratory-Reared Drosophila	G3-GENES GENOMES GENETICS																	Ballard, J. William O./0000-0002-2358-6003
		FALSE	TRUE	TRUE	TRUE	FALSE	FALSE	FALSE	FALSE	FALSE	FALSE	FALSE	FALSE	TRUE	FALSE	FALSE	Females survived slightly longer than males with B. bassiana.	Both	http://dx.doi.org/10.1007/s10522-012-9389-0	10.1007/s10522-012-9389-0	J	Le Bourg, E; Malod, K; Massou, I				Le Bourg, Eric; Malod, Kevin; Massou, Isabelle			The NF-kappa B-like factor DIF could explain some positive effects of a mild stress on longevity, behavioral aging, and resistance to strong stresses in Drosophila melanogaster	BIOGERONTOLOGY
combo		FALSE	FALSE	FALSE	FALSE	FALSE	FALSE	FALSE	FALSE	FALSE	FALSE	TRUE	FALSE	FALSE	TRUE	FALSE	Weak dimorphism in expression of NPC2 genes after S. aureus or E. coli infection.	Both	http://dx.doi.org/10.1016/j.ibmb.2012.04.002	10.1016/j.ibmb.2012.04.002	J	Shi, XZ; Zhong, X; Yu, XQ				Shi, Xiu-Zhen; Zhong, Xue; Yu, Xiao-Qiang			Drosophila melanogaster NPC2 proteins bind bacterial cell wall components and may function in immune signal pathways	INSECT BIOCHEMISTRY AND MOLECULAR BIOLOGY
		FALSE	TRUE	FALSE	FALSE	FALSE	FALSE	FALSE	FALSE	FALSE	FALSE	FALSE	FALSE	FALSE	FALSE	FALSE	No dimorphism	Both	http://dx.doi.org/10.1371/journal.pone.0038492	10.1371/journal.pone.0038492	J	Cady, NC; McKean, KA; Behnke, J; Kubec, R; Mosier, AP; Kasper, SH; Burz, DS; Musah, RA				Cady, Nathaniel C.; McKean, Kurt A.; Behnke, Jason; Kubec, Roman; Mosier, Aaron P.; Kasper, Stephen H.; Burz, David S.; Musah, Rabi A.			Inhibition of Biofilm Formation, Quorum Sensing and Infection in Pseudomonas aeruginosa by Natural Products-Inspired Organosulfur Compounds	PLOS ONE																Kubec, Roman/P-7507-2019
		TRUE	FALSE	FALSE	FALSE	TRUE	FALSE	FALSE	FALSE	FALSE	FALSE	FALSE	FALSE	FALSE	FALSE	FALSE	Weak dimorphism in sensistivity to chronic oxidative stress	Both	http://dx.doi.org/10.1371/journal.pone.0038722	10.1371/journal.pone.0038722	J	Jordan, KW; Craver, KL; Magwire, MM; Cubilla, CE; Mackay, TFC; Anholt, RRH				Jordan, Katherine W.; Craver, Kyle L.; Magwire, Michael M.; Cubilla, Carmen E.; Mackay, Trudy F. C.; Anholt, Robert R. H.			Genome-Wide Association for Sensitivity to Chronic Oxidative Stress in Drosophila melanogaster	PLOS ONE																Anholt, Robert/S-5977-2019
other immune		FALSE	TRUE	FALSE	FALSE	FALSE	FALSE	FALSE	FALSE	FALSE	FALSE	FALSE	FALSE	TRUE	FALSE	FALSE	Three Spiroplasma strains with different rates of male death and time till death.	Both	http://dx.doi.org/10.1007/s13199-012-0181-3	10.1007/s13199-012-0181-3	J	Silva, NO; Guenther, LL; Xie, JL; Mateos, M				Silva, Nadisha O.; Guenther, Lacie L.; Xie, Jialei; Mateos, Mariana			Infection densities of three Spiroplasma strains in the host Drosophila melanogaster	SYMBIOSIS																Mateos, Mariana/B-5235-2008; Xie, Jialei/J-2516-2019	Mateos, Mariana/0000-0001-5738-0145; Xie, Jialei/0000-0001-6208-5749
		FALSE	TRUE	FALSE	TRUE	FALSE	FALSE	FALSE	FALSE	FALSE	FALSE	FALSE	FALSE	TRUE	TRUE	FALSE	Female infertility with FHV infection. Due to oocyte destruction.	Both	http://dx.doi.org/10.1002/dvg.22004	10.1002/dvg.22004	J	Thomson, TC; Schneemann, A; Johnson, J				Thomson, Travis C.; Schneemann, Anette; Johnson, Joshua			Oocyte destruction is activated during viral infection	GENESIS
		FALSE	TRUE	TRUE	FALSE	TRUE	FALSE	FALSE	FALSE	FALSE	FALSE	FALSE	FALSE	TRUE	FALSE	FALSE	Cold pretreatment and HG increase longevity in males, decrease longevity in females. Males survived longer than females with B. bassiana infection.	Both	http://dx.doi.org/10.1007/s10522-012-9377-4	10.1007/s10522-012-9377-4	J	Le Bourg, E				Le Bourg, Eric			Combined effects of two mild stresses (cold and hypergravity) on longevity, behavioral aging, and resistance to severe stresses in Drosophila melanogaster	BIOGERONTOLOGY
metabolic		TRUE	FALSE	FALSE	FALSE	FALSE	TRUE	FALSE	FALSE	FALSE	FALSE	FALSE	FALSE	FALSE	TRUE	FALSE	Differential gene expression in malpighian tubules. Sex-specific expression of immunity genes	Both	http://dx.doi.org/10.1371/journal.pone.0032577	10.1371/journal.pone.0032577	J	Chintapalli, VR; Terhzaz, S; Wang, J; Al Bratty, M; Watson, DG; Herzyk, P; Davies, SA; Dow, JAT				Chintapalli, Venkateswara R.; Terhzaz, Selim; Wang, Jing; Al Bratty, Mohammed; Watson, David G.; Herzyk, Pawel; Davies, Shireen A.; Dow, Julian A. T.			Functional Correlates of Positional and Gender-Specific Renal Asymmetry in Drosophila	PLOS ONE																Dow, Julian/M-2371-2019	Dow, Julian/0000-0002-9595-5146; Terhzaz, Selim/0000-0002-6192-6558
		FALSE	FALSE	FALSE	FALSE	FALSE	TRUE	FALSE	FALSE	FALSE	FALSE	TRUE	FALSE	FALSE	TRUE	FALSE	Significant requirement for the JNK Basket in hemocytes in promoting tissue maintenance after UV irradiation only in males (Supp. Fig. 4)	Both	http://dx.doi.org/10.1242/jcs.095323	10.1242/jcs.095323	J	Kelsey, EM; Luo, X; Bruckner, K; Jasper, H				Kelsey, Ellen Miriam; Luo, Xi; Brueckner, Katja; Jasper, Heinrich			Schnurri regulates hemocyte function to promote tissue recovery after DNA damage	JOURNAL OF CELL SCIENCE
		FALSE	FALSE	TRUE	FALSE	FALSE	FALSE	FALSE	FALSE	FALSE	TRUE	FALSE	FALSE	FALSE	FALSE	FALSE	Didn't really compare males and females. Hard to draw conclusions.	Both	http://dx.doi.org/10.1371/journal.pone.0032643	10.1371/journal.pone.0032643	J	Wang, L; Zhou, C; He, Z; Wang, ZG; Wang, JL; Wang, YF				Wang, Ling; Zhou, Chun; He, Zhen; Wang, Zheng-Guang; Wang, Jia-Lin; Wang, Yu-Feng			Wolbachia Infection Decreased the Resistance of Drosophila to Lead	PLOS ONE
		FALSE	FALSE	FALSE	TRUE	FALSE	FALSE	FALSE	FALSE	FALSE	FALSE	FALSE	FALSE	FALSE	FALSE	FALSE	Paternal diet only affected the size of male offspring	Both	http://dx.doi.org/10.1371/journal.pone.0031611	10.1371/journal.pone.0031611	J	Valtonen, TM; Kangassalo, K; Polkki, M; Rantala, MJ				Valtonen, Terhi M.; Kangassalo, Katariina; Polkki, Mari; Rantala, Markus J.			Transgenerational Effects of Parental Larval Diet on Offspring Development Time, Adult Body Size and Pathogen Resistance in Drosophila melanogaster	PLOS ONE
		FALSE	TRUE	FALSE	FALSE	FALSE	FALSE	FALSE	FALSE	FALSE	FALSE	FALSE	FALSE	TRUE	FALSE	TRUE	Transmission efficiency of Spiroplasma and strain's ability to kill male hosts. Used D. nebulosa	Both	http://dx.doi.org/10.1016/j.jip.2011.10.003	10.1016/j.jip.2011.10.003	J	Hutchence, KJ; Pade, R; Swift, HL; Bennett, D; Hurst, GDD				Hutchence, Kate J.; Pade, Remi; Swift, Heather L.; Bennett, Daimark; Hurst, Gregory D. D.			Phenotype and transmission efficiency of artificial and natural male-killing Spiroplasma infections in Drosophila melanogaster	JOURNAL OF INVERTEBRATE PATHOLOGY																Hurst, Gregory D D/C-2723-2008; Bennett, Daimark/E-2701-2014	Hurst, Gregory D D/0000-0002-7163-7784; Bennett, Daimark/0000-0002-0014-2290
	simulans	TRUE	FALSE	FALSE	FALSE	FALSE	FALSE	FALSE	FALSE	FALSE	FALSE	FALSE	TRUE	FALSE	TRUE	FALSE	Variation in the rate of adaptive substitution for genes expressed in the female reproductive tract. Population genetic survey of 44 reproductive tract proteolysis regulators.	Both	http://dx.doi.org/10.1093/molbev/msr197	10.1093/molbev/msr197	J	Wong, A; Turchin, M; Wolfner, MF; Aquadro, CF				Wong, Alex; Turchin, Michael; Wolfner, Mariana F.; Aquadro, Charles F.			Temporally Variable Selection on Proteolysis-Related Reproductive Tract Proteins in Drosophila	MOLECULAR BIOLOGY AND EVOLUTION																	Turchin, Michael/0000-0003-3569-1529
		FALSE	FALSE	FALSE	FALSE	FALSE	TRUE	FALSE	FALSE	FALSE	TRUE	FALSE	FALSE	TRUE	TRUE	FALSE	Wolbachia infection leads to increased germ stem cell activity (more in females than males)	Both	http://dx.doi.org/10.1126/science.1209609	10.1126/science.1209609	J	Fast, EM; Toomey, ME; Panaram, K; Desjardins, D; Kolaczyk, ED; Frydman, HM				Fast, Eva M.; Toomey, Michelle E.; Panaram, Kanchana; Desjardins, Danielle; Kolaczyk, Eric D.; Frydman, Horacio M.			Wolbachia Enhance Drosophila Stem Cell Proliferation and Target the Germline Stem Cell Niche	SCIENCE																	Frydman, Horacio/0000-0003-0191-7948
	simulans	FALSE	FALSE	FALSE	FALSE	FALSE	FALSE	FALSE	FALSE	FALSE	TRUE	FALSE	FALSE	FALSE	FALSE	FALSE	No dimorphism	Both	http://dx.doi.org/10.1186/1471-2180-11-251	10.1186/1471-2180-11-251	J	Biliske, JA; Batista, PD; Grant, CL; Harris, HL				Biliske, Jennifer A.; Batista, Philip D.; Grant, Chantalle L.; Harris, Harriet L.			The bacteriophage WORiC is the active phage element in wRi of Drosophila simulans and represents a conserved class of WO phages	BMC MICROBIOLOGY
		FALSE	FALSE	FALSE	FALSE	FALSE	TRUE	FALSE	FALSE	FALSE	FALSE	FALSE	FALSE	FALSE	TRUE	TRUE	Decline in hemocyte population over aging only seen in females.	Both	http://dx.doi.org/10.1016/j.exger.2011.07.004	10.1016/j.exger.2011.07.004	J	Mackenzie, DK; Bussiere, LF; Tinsley, MC				Mackenzie, Danielle K.; Bussiere, Luc F.; Tinsley, Matthew C.			Senescence of the cellular immune response in Drosophila melanogaster	EXPERIMENTAL GERONTOLOGY																Tinsley, Matthew/S-9707-2018; Bussiere, Luc/T-2134-2018	Tinsley, Matthew/0000-0002-7715-1259; Bussiere, Luc/0000-0001-8937-8381
		FALSE	FALSE	FALSE	FALSE	FALSE	TRUE	FALSE	FALSE	FALSE	TRUE	FALSE	FALSE	TRUE	TRUE	FALSE	Wolbachia ANK genes (specifically WD0438 and WD1213) are expressed higher in testes than ovaries.	Both	http://dx.doi.org/10.1016/j.resmic.2011.06.012	10.1016/j.resmic.2011.06.012	J	Papafotiou, G; Oehler, S; Savakis, C; Bourtzis, K				Papafotiou, George; Oehler, Stefan; Savakis, Charalambos; Bourtzis, Kostas			Regulation of Wolbachia ankyrin domain encoding genes in Drosophila gonads	RESEARCH IN MICROBIOLOGY
other immune		FALSE	FALSE	FALSE	FALSE	FALSE	FALSE	FALSE	FALSE	FALSE	FALSE	FALSE	FALSE	FALSE	FALSE	FALSE	Used female specific driver. No good comparison to be made	Both	http://dx.doi.org/10.1074/jbc.M111.220285	10.1074/jbc.M111.220285	J	Guntermann, S; Foley, E				Guntermann, Silvia; Foley, Edan			Protein Dredd Is an Essential Component of the c-Jun N-terminal Kinase Pathway in the Drosophila Immune Response	JOURNAL OF BIOLOGICAL CHEMISTRY
		FALSE	FALSE	FALSE	TRUE	FALSE	FALSE	FALSE	FALSE	FALSE	TRUE	FALSE	FALSE	TRUE	FALSE	FALSE	Wolbachia infected females are caught at higher rates than males.	Both	http://dx.doi.org/10.1007/s13199-011-0124-4	10.1007/s13199-011-0124-4	J	Caragata, EP; Real, KM; Zalucki, MP; McGraw, EA				Caragata, Eric P.; Real, Kathryn M.; Zalucki, Myron P.; McGraw, Elizabeth A.			Wolbachia infection increases recapture rate of field-released Drosophila melanogaster	SYMBIOSIS																Zalucki, Myron P/G-7983-2012; McGraw, Elizabeth/A-6658-2012	Zalucki, Myron P/0000-0001-9603-7577; McGraw, Elizabeth/0000-0001-7973-088X
		FALSE	TRUE	FALSE	FALSE	FALSE	FALSE	FALSE	FALSE	FALSE	FALSE	TRUE	FALSE	TRUE	TRUE	FALSE	DIF females lived longer than males. Males tended to survive longer than females after B. bassiana infection	Both	http://dx.doi.org/10.1007/s00360-011-0567-1	10.1007/s00360-011-0567-1	J	Le Bourg, E				Le Bourg, Eric			The NF-kB like factor DIF has weaker effects on Drosophila melanogaster immune defenses than previously thought	JOURNAL OF COMPARATIVE PHYSIOLOGY B-BIOCHEMICAL SYSTEMS AND ENVIRONMENTAL PHYSIOLOGY
		FALSE	FALSE	TRUE	FALSE	FALSE	FALSE	FALSE	FALSE	FALSE	FALSE	FALSE	FALSE	TRUE	FALSE	TRUE	Cold stress had positive effects on longevity and resistance to infection in males only at all ages except oldest.	Both	http://dx.doi.org/10.1007/s10522-010-9309-0	10.1007/s10522-010-9309-0	J	Le Bourg, E				Le Bourg, Eric			A cold stress applied at various ages can increase resistance to heat and fungal infection in aged Drosophila melanogaster flies	BIOGERONTOLOGY
		FALSE	FALSE	FALSE	FALSE	FALSE	TRUE	FALSE	FALSE	FALSE	FALSE	FALSE	FALSE	FALSE	TRUE	FALSE	Females have more hemocytes than males in WT and dappled mutants	Both	http://dx.doi.org/10.1007/s10528-010-9411-7	10.1007/s10528-010-9411-7	J	Kleinhesselink, K; Conway, C; Sholer, D; Huang, I; Kimbrell, DA				Kleinhesselink, Kurt; Conway, Corinna; Sholer, David; Huang, Irvin; Kimbrell, Deborah A.			Regulation of Hemocytes in Drosophila Requires dappled Cytochrome b5	BIOCHEMICAL GENETICS
		FALSE	FALSE	FALSE	TRUE	FALSE	FALSE	FALSE	FALSE	FALSE	TRUE	FALSE	TRUE	TRUE	FALSE	FALSE	Male transmission of sigma virus is required for persistance. Transmission efficiency was higher for females than males. Females had a slightly higher prevalence than males.	Both	https://www.ncbi.nlm.nih.gov/pmc/articles/PMC5313041/		J	Wayne, ML; Blohm, GM; Brooks, ME; Regan, KL; Brown, BY; Barfield, M; Holt, RD; Bolker, BM				Wayne, Marta L.; Blohm, Gabriela M.; Brooks, Mollie E.; Regan, Kerry L.; Brown, Brennin Y.; Barfield, Michael; Holt, Robert D.; Bolker, Benjamin M.			The prevalence and persistence of sigma virus, a biparentally transmitted parasite of Drosophila melanogaster	EVOLUTIONARY ECOLOGY RESEARCH																	Bolker, Benjamin/0000-0002-2127-0443; Brooks, Mollie Elizabeth/0000-0001-6963-8326
other	simulans	FALSE	FALSE	FALSE	FALSE	FALSE	FALSE	FALSE	FALSE	FALSE	TRUE	TRUE	FALSE	TRUE	TRUE	FALSE	Wolbachia-induced CI occurs due to a reduction in Hira expression in infected males leading to impaired sperm fertility, causing embryo lethality.	Both	http://dx.doi.org/10.1371/journal.pone.0019512	10.1371/journal.pone.0019512	J	Zheng, Y; Ren, PP; Wang, JL; Wang, YF				Zheng, Ya; Ren, Pan-Pan; Wang, Jia-Lin; Wang, Yu-Feng			Wolbachia-Induced Cytoplasmic Incompatibility Is Associated with Decreased Hira Expression in Male Drosophila	PLOS ONE																wang, yufeng/E-5122-2010
AMPs		FALSE	FALSE	FALSE	TRUE	FALSE	FALSE	FALSE	FALSE	FALSE	FALSE	FALSE	FALSE	FALSE	FALSE	FALSE	Males emerge earlier and are smaller than females	Both	http://dx.doi.org/10.1111/j.1365-294X.2011.05006.x	10.1111/j.1365-294X.2011.05006.x	J	Fellous, S; Lazzaro, BP				Fellous, Simon; Lazzaro, Brian P.			Potential for evolutionary coupling and decoupling of larval and adult immune gene expression	MOLECULAR ECOLOGY
other		FALSE	FALSE	FALSE	FALSE	FALSE	FALSE	FALSE	FALSE	FALSE	FALSE	FALSE	FALSE	FALSE	FALSE	FALSE	No dimorphism	Both	http://dx.doi.org/10.1371/journal.pone.0017741	10.1371/journal.pone.0017741	J	Novakova, M; Dolezal, T				Novakova, Milena; Dolezal, Tomas			Expression of Drosophila Adenosine Deaminase in Immune Cells during Inflammatory Response	PLOS ONE																	Dolezal, Tomas/0000-0001-5217-4465
	simulans	FALSE	FALSE	FALSE	FALSE	FALSE	FALSE	FALSE	FALSE	FALSE	TRUE	FALSE	FALSE	TRUE	TRUE	FALSE	Infection with Wolbachia showed increased levels of melanization in females	Both	http://dx.doi.org/10.1016/j.dci.2010.11.007	10.1016/j.dci.2010.11.007	J	Thomas, P; Kenny, N; Eyles, D; Moreira, LA; O'Neill, SL; Asgari, S				Thomas, Pune; Kenny, Nichola; Eyles, Darryl; Moreira, Luciano A.; O'Neill, Scott L.; Asgari, Sassan			Infection with the wMel and wMelPop strains of Wolbachia leads to higher levels of melanization in the hemolymph of Drosophila melanogaster, Drosophila simulans and Aedes aegypti	DEVELOPMENTAL AND COMPARATIVE IMMUNOLOGY																O'Neill, Scott/R-9560-2019; Eyles, Darryl/X-3386-2018; Asgari, Sassan/G-2678-2011; Sharry, John A Mac/B-5509-2011; O'Neill, Scott/B-3568-2009	O'Neill, Scott/0000-0002-4131-3615; Eyles, Darryl/0000-0002-5023-7095; Asgari, Sassan/0000-0001-7885-6544; Sharry, John A Mac/0000-0002-9528-6261; O'Neill, Scott/0000-0002-4131-3615
		FALSE	FALSE	FALSE	FALSE	FALSE	FALSE	FALSE	FALSE	FALSE	TRUE	FALSE	FALSE	FALSE	FALSE	FALSE	No good comparison to be made	Both	http://dx.doi.org/10.1111/j.1365-2583.2010.01042.x	10.1111/j.1365-2583.2010.01042.x	J	Yamada, R; Iturbe-Ormaetxe, I; Brownlie, JC; O'Neill, SL				Yamada, R.; Iturbe-Ormaetxe, I.; Brownlie, J. C.; O'Neill, S. L.			Functional test of the influence of Wolbachia genes on cytoplasmic incompatibility expression in Drosophila melanogaster	INSECT MOLECULAR BIOLOGY																O'Neill, Scott/R-9560-2019; O'Neill, Scott/B-3568-2009; Sharry, John A Mac/B-5509-2011	O'Neill, Scott/0000-0002-4131-3615; O'Neill, Scott/0000-0002-4131-3615; Sharry, John A Mac/0000-0002-9528-6261
		FALSE	FALSE	FALSE	TRUE	FALSE	FALSE	FALSE	FALSE	FALSE	TRUE	FALSE	FALSE	TRUE	FALSE	FALSE	More males emerged when parents came from Wolbachia infected population.	Both	http://dx.doi.org/10.1371/journal.pone.0016448	10.1371/journal.pone.0016448	J	Friberg, U; Miller, PM; Stewart, AD; Rice, WR				Friberg, Urban; Miller, Paige M.; Stewart, Andrew D.; Rice, William R.			Mechanisms Promoting the Long-Term Persistence of a Wolbachia Infection in a Laboratory-Adapted Population of Drosophila melanogaster	PLOS ONE																Friberg, Urban/C-9412-2015	Friberg, Urban/0000-0001-6112-9586
		FALSE	FALSE	FALSE	FALSE	FALSE	FALSE	FALSE	FALSE	TRUE	FALSE	FALSE	FALSE	FALSE	TRUE	FALSE	Different TOF-SIMS peaks from male and female cuticle	Both	http://dx.doi.org/10.1002/sia.3455	10.1002/sia.3455	J	Levine, J; Billeter, JC; Krull, U; Sodhi, R				Levine, J.; Billeter, J. -C.; Krull, U.; Sodhi, R.			The cuticular surface of D. melanogaster: ToF-SIMS on the fly	SURFACE AND INTERFACE ANALYSIS					SIMS XVII Conference	Sep, 2009	Toronto, CANADA									Billeter, Jean-Christophe/G-5399-2012
	simulans	TRUE	FALSE	FALSE	FALSE	FALSE	FALSE	FALSE	FALSE	FALSE	FALSE	FALSE	TRUE	FALSE	FALSE	FALSE	Male- and female-biased gene expression when investigating population size and selection on the X chromosome in melanogaster and simulans	Both	http://dx.doi.org/10.1093/gbe/evq086	10.1093/gbe/evq086	J	Andolfatto, P; Wong, KM; Bachtrog, D				Andolfatto, Peter; Wong, Karen M.; Bachtrog, Doris			Effective Population Size and the Efficacy of Selection on the X Chromosomes of Two Closely Related Drosophila Species	GENOME BIOLOGY AND EVOLUTION																	Andolfatto, Peter/0000-0003-3393-4574
		FALSE	TRUE	FALSE	TRUE	FALSE	FALSE	FALSE	FALSE	FALSE	FALSE	FALSE	FALSE	FALSE	FALSE	FALSE	Females have shorter developmental time and low food extended development time.	Both	http://dx.doi.org/10.1111/j.1420-9101.2010.02157.x	10.1111/j.1420-9101.2010.02157.x	J	Valtonen, TM; Roff, DA; Rantala, MJ				Valtonen, T. M.; Roff, D. A.; Rantala, M. J.			Analysis of the effects of early nutritional environment on inbreeding depression in Drosophila melanogaster	JOURNAL OF EVOLUTIONARY BIOLOGY
		FALSE	FALSE	FALSE	TRUE	FALSE	FALSE	FALSE	FALSE	FALSE	FALSE	FALSE	TRUE	FALSE	FALSE	FALSE	Post-mating immune depression is predominatly a female trait.	Both	http://dx.doi.org/10.1098/rspb.2010.0937	10.1098/rspb.2010.0937	J	Short, SM; Lazzaro, BP				Short, Sarah M.; Lazzaro, Brian P.			Female and male genetic contributions to post-mating immune defence in female Drosophila melanogaster	PROCEEDINGS OF THE ROYAL SOCIETY B-BIOLOGICAL SCIENCES
combo		FALSE	TRUE	FALSE	FALSE	FALSE	FALSE	FALSE	FALSE	FALSE	FALSE	FALSE	TRUE	FALSE	FALSE	FALSE	Nutrient composition analyses showed that fat, protein, and glycogen levels increased when male flies were developed at 18C. Females lived longer at 18 or 25C.	Both	http://dx.doi.org/10.1016/j.exger.2010.08.033	10.1016/j.exger.2010.08.033	J	Kim, K; Lin, YR; Park, Y				Kim, Keetae; Lin, Yuh-Ru; Park, Yongkyu			Enhancement of stress resistances and downregulation of Imd pathway by lower developmental temperature in Drosophila melanogaster	EXPERIMENTAL GERONTOLOGY
		FALSE	FALSE	FALSE	FALSE	TRUE	FALSE	FALSE	FALSE	FALSE	FALSE	FALSE	FALSE	FALSE	FALSE	FALSE	All about mate choice. Hard to compare.	Both	http://dx.doi.org/10.1073/pnas.1009906107	10.1073/pnas.1009906107	J	Sharon, G; Segal, D; Ringo, JM; Hefetz, A; Zilber-Rosenberg, I; Rosenberg, E				Sharon, Gil; Segal, Daniel; Ringo, John M.; Hefetz, Abraham; Zilber-Rosenberg, Ilana; Rosenberg, Eugene			Commensal bacteria play a role in mating preference of Drosophila melanogaster	PROCEEDINGS OF THE NATIONAL ACADEMY OF SCIENCES OF THE UNITED STATES OF AMERICA																Hefetz, Abraham/I-3853-2015	Sharon, Gil/0000-0002-4605-9943
		FALSE	TRUE	FALSE	TRUE	FALSE	FALSE	FALSE	FALSE	FALSE	FALSE	FALSE	FALSE	FALSE	FALSE	FALSE	Hard to compare. Go back when brain is functioning	Both	http://dx.doi.org/10.1016/j.jip.2010.06.002	10.1016/j.jip.2010.06.002	J	Martins, AB; Ventura, IM; Klaczko, LB				Martins, A. B.; Ventura, I. M.; Klaczko, L. B.			Spiroplasma infection in Drosophila melanogaster: What is the advantage of killing males?	JOURNAL OF INVERTEBRATE PATHOLOGY																Klaczko, Louis Bernard/O-3204-2019; Martins, Ayana/F-6857-2013; Klaczko, Louis/D-5412-2009	Martins, Ayana/0000-0003-3106-3365; Klaczko, Louis/0000-0002-4737-1365
		FALSE	FALSE	TRUE	FALSE	FALSE	FALSE	FALSE	FALSE	FALSE	FALSE	FALSE	FALSE	FALSE	TRUE	TRUE	Lifespan extension in females with IIS and JNK loss-of-function in gut, but not males (data not shown).	Both	http://dx.doi.org/10.1371/journal.pgen.1001159	10.1371/journal.pgen.1001159	J	Biteau, B; Karpac, J; Supoyo, S; DeGennaro, M; Lehmann, R; Jasper, H				Biteau, Benoit; Karpac, Jason; Supoyo, Stephen; DeGennaro, Matthew; Lehmann, Ruth; Jasper, Heinrich			Lifespan Extension by Preserving Proliferative Homeostasis in Drosophila	PLOS GENETICS																DeGennaro, Matthew/H-4975-2015	DeGennaro, Matthew/0000-0003-3837-4430; Lehmann, Ruth/0000-0002-8454-5651
		FALSE	TRUE	FALSE	TRUE	FALSE	FALSE	FALSE	FALSE	FALSE	FALSE	FALSE	FALSE	TRUE	TRUE	FALSE	Expression of Vn50 (endoparasitic wasp venom protein) affects melanin formation more in females than males. Female flies expressing Vn50 had reduced survival to Beauveria.	Both	http://dx.doi.org/10.1111/j.1365-2583.2010.01004.x	10.1111/j.1365-2583.2010.01004.x	J	Thomas, P; Yamada, R; Johnson, KN; Asgari, S				Thomas, P.; Yamada, R.; Johnson, K. N.; Asgari, S.			Ectopic expression of an endoparasitic wasp venom protein in Drosophila melanogaster affects immune function, larval development and oviposition	INSECT MOLECULAR BIOLOGY																Asgari, Sassan/G-2678-2011; Johnson, Karyn N/B-7980-2008	Asgari, Sassan/0000-0001-7885-6544; Johnson, Karyn N/0000-0001-8647-8985
		FALSE	FALSE	TRUE	TRUE	FALSE	FALSE	FALSE	FALSE	FALSE	TRUE	FALSE	FALSE	FALSE	FALSE	FALSE	Males lived shorter than females in both infected and uninfected groups.	Both	http://dx.doi.org/10.1098/rspb.2010.0166	10.1098/rspb.2010.0166	J	Carrington, LB; Hoffmann, AA; Weeks, AR				Carrington, Lauren B.; Hoffmann, Ary A.; Weeks, Andrew R.			Monitoring long-term evolutionary changes following Wolbachia introduction into a novel host: the Wolbachia popcorn infection in Drosophila simulans	PROCEEDINGS OF THE ROYAL SOCIETY B-BIOLOGICAL SCIENCES																Hoffmann, Ary/C-2961-2011; Hoffmann, Ary/R-2972-2019; Carrington, Lauren/B-8269-2013	Hoffmann, Ary/0000-0001-9497-7645; Carrington, Lauren Bree/0000-0001-9273-7912; Weeks, Andrew/0000-0003-3081-135X
AMPs		FALSE	FALSE	FALSE	FALSE	FALSE	FALSE	FALSE	FALSE	FALSE	FALSE	FALSE	FALSE	FALSE	TRUE	FALSE	Dfr/Vvl controls constitutive AMP gene expression in a sex-specific manner. Dfr/Vvl present in male gonads, but not female. AMP mRNA levels differed between males and females.	Both	http://dx.doi.org/10.1128/MCB.00223-10	10.1128/MCB.00223-10	J	Junell, A; Uvell, H; Davis, MM; Edlundh-Rose, E; Antonsson, A; Pick, L; Engstrom, Y				Junell, Anna; Uvell, Hanna; Davis, Monica M.; Edlundh-Rose, Esther; Antonsson, Asa; Pick, Leslie; Engstrom, Ylva			The POU Transcription Factor Drifter/Ventral veinless Regulates Expression of Drosophila Immune Defense Genes	MOLECULAR AND CELLULAR BIOLOGY																	Engstrom, Ylva/0000-0002-8731-4613
		FALSE	FALSE	TRUE	TRUE	FALSE	FALSE	FALSE	FALSE	FALSE	FALSE	FALSE	FALSE	TRUE	FALSE	TRUE	Cold pretreated increased longevity in males, decreased in females without live yeast. Males survived B. bassiana infection longer than females. Cold treatment increases this resistance.	Both	http://dx.doi.org/10.1007/s10522-009-9250-2	10.1007/s10522-009-9250-2	J	Le Bourg, E				Le Bourg, Eric			Combined effects of suppressing live yeast and of a cold pretreatment on longevity, aging and resistance to several stresses in Drosophila melanogaster	BIOGERONTOLOGY
		FALSE	FALSE	FALSE	TRUE	FALSE	FALSE	FALSE	FALSE	FALSE	FALSE	FALSE	FALSE	FALSE	FALSE	FALSE	No dimorphism	Both	http://dx.doi.org/10.1111/j.1365-294X.2010.04567.x	10.1111/j.1365-294X.2010.04567.x	J	Fellous, S; Lazzaro, BP				Fellous, Simon; Lazzaro, Brian P.			Larval food quality affects adult (but not larval) immune gene expression independent of effects on general condition	MOLECULAR ECOLOGY
		FALSE	FALSE	FALSE	FALSE	FALSE	TRUE	FALSE	FALSE	FALSE	FALSE	TRUE	FALSE	FALSE	TRUE	FALSE	Gp93 silencing in gut severly affected copper cell morphology in male larvae, only slightly affected female larvae. Loss of gut acidification function was apparent in male, but not female larvae.	Both	http://dx.doi.org/10.1016/j.ydbio.2009.12.023	10.1016/j.ydbio.2009.12.023	J	Maynard, JC; Pham, T; Zheng, TL; Jockheck-Clark, A; Rankin, HB; Newgard, CB; Spana, EP; Nicchitta, CV				Maynard, Jason C.; Pham, Trang; Zheng, Tianli; Jockheck-Clark, Angela; Rankin, Helen B.; Newgard, Christopher B.; Spana, Eric P.; Nicchitta, Christopher V.			Gp93, the Drosophila GRP94 ortholog, is required for gut epithelial homeostasis and nutrient assimilation-coupled growth control	DEVELOPMENTAL BIOLOGY
AMPs		FALSE	FALSE	FALSE	FALSE	FALSE	FALSE	FALSE	FALSE	FALSE	FALSE	FALSE	FALSE	FALSE	FALSE	FALSE	Injection with polymeric PGN further increased Dpt induction by ∼4-fold in males and ∼6-fold in females.	Both	http://dx.doi.org/10.1016/j.immuni.2017.09.011	10.1016/j.immuni.2017.09.011	J	Kleino, A; Ramia, NF; Bozkurt, G; Shen, YF; Nailwal, H; Huang, J; Napetschnig, J; Gangloff, M; Chan, FKM; Wu, H; Li, JX; Silverman, N				Kleino, Anni; Ramia, Nancy F.; Bozkurt, Gunes; Shen, Yanfang; Nailwal, Himani; Huang, Jing; Napetschnig, Johanna; Gangloff, Monique; Chan, Francis Ka-Ming; Wu, Hao; Li, Jixi; Silverman, Neal			Peptidoglycan-Sensing Receptors Trigger the Formation of Functional Amyloids of the Adaptor Protein Imd to Initiate Drosophila NF-kappa B Signaling	IMMUNITY																Bozkurt, Gunes/I-6453-2019	Bozkurt, Gunes/0000-0002-6025-3582
		FALSE	TRUE	FALSE	FALSE	FALSE	FALSE	FALSE	FALSE	FALSE	FALSE	FALSE	FALSE	FALSE	FALSE	TRUE	Senescent decline in pathogen defense differed between males and females depending on infection route. Males had decline in cuticle defense over aging, but not pathogen injection. Both sexes are more susceptible to fungal infections as they age, for males this is due to barrier defenses, females it's due to systemic immune senescence.	Both	http://dx.doi.org/10.1038/s41598-017-11021-6	10.1038/s41598-017-11021-6	J	Kubiak, M; Tinsley, MC				Kubiak, Marco; Tinsley, Matthew C.			Sex-Specific Routes To Immune Senescence In Drosophila melanogaster	SCIENTIFIC REPORTS																	Tinsley, Matthew/0000-0002-7715-1259
		FALSE	FALSE	TRUE	FALSE	FALSE	FALSE	FALSE	FALSE	FALSE	FALSE	TRUE	FALSE	FALSE	FALSE	FALSE	No dimorphism	Both	http://dx.doi.org/10.1186/s12915-017-0408-0	10.1186/s12915-017-0408-0	J	Dostalova, A; Rommelaere, S; Poidevin, M; Lemaitre, B				Dostalova, Anna; Rommelaere, Samuel; Poidevin, Mickael; Lemaitre, Bruno			Thioester-containing proteins regulate the Toll pathway and play a role in Drosophila defence against microbial pathogens and parasitoid wasps	BMC BIOLOGY																Dostalova, Anna/F-3203-2011; Lemaitre, Bruno/T-8146-2019	Lemaitre, Bruno/0000-0001-7970-1667
		FALSE	FALSE	FALSE	FALSE	FALSE	FALSE	FALSE	FALSE	FALSE	TRUE	FALSE	FALSE	FALSE	FALSE	FALSE	No dimorphism	Both	http://dx.doi.org/10.1128/mSphere.00287-17	10.1128/mSphere.00287-17	J	Simhadri, RK; Fast, EM; Guo, R; Schultz, MJ; Vaisman, N; Ortiz, L; Bybee, J; Slatko, BE; Frydman, HM				Simhadri, Rama K.; Fast, Eva M.; Guo, Rong; Schultz, Michaela J.; Vaisman, Natalie; Ortiz, Luis; Bybee, Joanna; Slatko, Barton E.; Frydman, Horacio M.			The Gut Commensal Microbiome of Drosophila melanogaster Is Modified by the Endosymbiont Wolbachia	MSPHERE																	Simhadri, Rama Krishna/0000-0003-1480-6710; Frydman, Horacio/0000-0003-0191-7948
	yakuba	TRUE	FALSE	FALSE	FALSE	FALSE	FALSE	TRUE	FALSE	FALSE	FALSE	FALSE	FALSE	FALSE	TRUE	FALSE	Toll-3/4 genes show male-specific expression.	Both	http://dx.doi.org/10.1093/molbev/msx168	10.1093/molbev/msx168	J	Levin, TC; Malik, HS				Levin, Tera C.; Malik, Harmit S.			Rapidly Evolving Toll-3/4 Genes Encode Male-Specific Toll-Like Receptors in Drosophila	MOLECULAR BIOLOGY AND EVOLUTION
		FALSE	FALSE	FALSE	FALSE	TRUE	FALSE	FALSE	FALSE	FALSE	FALSE	FALSE	FALSE	FALSE	FALSE	FALSE	No dimorphism	Both	http://dx.doi.org/10.1038/s41467-017-00334-9	10.1038/s41467-017-00334-9	J	Keesey, IW; Koerte, S; Khallaf, MA; Retzke, T; Guillou, A; Grosse-Wilde, E; Buchon, N; Knaden, M; Hansson, BS				Keesey, Ian W.; Koerte, Sarah; Khallaf, Mohammed A.; Retzke, Tom; Guillou, Aurelien; Grosse-Wilde, Ewald; Buchon, Nicolas; Knaden, Markus; Hansson, Bill S.			Pathogenic bacteria enhance dispersal through alteration of Drosophila social communication	NATURE COMMUNICATIONS																GroSSe-Wilde, Ewald/G-5584-2013; Hansson, Bill S/G-2774-2013; Knaden, Markus/E-2151-2015	GroSSe-Wilde, Ewald/0000-0002-3760-9835; Hansson, Bill S/0000-0002-4811-1223; Knaden, Markus/0000-0002-6710-1071; Khallaf, Mohammed A./0000-0002-1402-3858; Keesey, Ian/0000-0002-3339-7249; Buchon, Nicolas/0000-0003-3636-8387
AMPs		FALSE	TRUE	FALSE	FALSE	FALSE	FALSE	FALSE	FALSE	FALSE	FALSE	FALSE	FALSE	TRUE	FALSE	FALSE	Mortality to C. burnetii was dose-dependent in females but not males.	Both	http://dx.doi.org/10.1128/IAI.00218-17	10.1128/IAI.00218-17	J	Bastos, RG; Howard, ZP; Hiroyasu, A; Goodman, AG				Bastos, Reginaldo G.; Howard, Zachary P.; Hiroyasu, Aoi; Goodman, Alan G.			Host and Bacterial Factors Control Susceptibility of Drosophila melanogaster to Coxiella burnetii Infection	INFECTION AND IMMUNITY																	Goodman, Alan/0000-0001-6394-332X
		FALSE	TRUE	FALSE	FALSE	FALSE	FALSE	FALSE	FALSE	FALSE	FALSE	FALSE	FALSE	TRUE	FALSE	FALSE	DCV titres were generally higher in males across all DCV concentrations. Males showed higher levels of fecel excretion compared to females.	Both	http://dx.doi.org/10.1111/jeb.13096	10.1111/jeb.13096	J	Gupta, V; Stewart, CO; Rund, SSC; Monteith, K; Vale, PF				Gupta, V.; Stewart, C. O.; Rund, S. S. C.; Monteith, K.; Vale, P. F.			Costs and benefits of sublethal Drosophila C virus infection	JOURNAL OF EVOLUTIONARY BIOLOGY																Vale, Pedro/C-5518-2009; Vale, Pedro/E-4548-2015	Vale, Pedro/0000-0003-4558-9202; Vale, Pedro/0000-0003-4558-9202; Rund, Samuel/0000-0002-1701-7787
		FALSE	TRUE	FALSE	FALSE	FALSE	FALSE	FALSE	FALSE	FALSE	FALSE	FALSE	FALSE	TRUE	FALSE	FALSE	Males died more quickly than females when infected with S. marcescens. Y-chromosome by genetic background epistatic interaction when males were infected with S. marcescens.	Both	http://dx.doi.org/10.1111/jeb.13118	10.1111/jeb.13118	J	Kutch, IC; Fedorka, KM				Kutch, I. C.; Fedorka, K. M.			A test for Y-linked additive and epistatic effects on surviving bacterial infections in Drosophila melanogaster	JOURNAL OF EVOLUTIONARY BIOLOGY
		FALSE	FALSE	FALSE	TRUE	FALSE	FALSE	FALSE	FALSE	FALSE	TRUE	FALSE	FALSE	FALSE	TRUE	FALSE	Male strain but not female strain of gut bacteria had a significant effect on the duration of mating.	Both	https://www.ncbi.nlm.nih.gov/pmc/articles/PMC5543016/	10.1098/rsb1.2016.0966	J	Morimoto, J; Simpson, SJ; Ponton, F				Morimoto, Juliano; Simpson, Stephen J.; Ponton, Fleur			Direct and trans-generational effects of male and female gut microbiota in Drosophila melanogaster	BIOLOGY LETTERS																	Simpson, Stephen J./0000-0003-0256-7687; Morimoto, Juliano/0000-0003-3561-1920; Ponton, Fleur/0000-0001-7156-3896
other immune		FALSE	TRUE	FALSE	FALSE	FALSE	FALSE	TRUE	FALSE	FALSE	FALSE	TRUE	FALSE	TRUE	TRUE	FALSE	Female flies acheived higher viral loads than males (DCV). G9a-mediated tolerance is sex-specific. Sensitivity to infection differed by 70-fold between G9a+/+ and G9a−/− in females while there was a 10-fold difference in males. G9a−/− mutants showed a significant increase in the expression of the JAK-STAT ligand upd3, and this effect was stronger in male flies. G9a is a regulator of the JAK-STAT …	Both	http://dx.doi.org/10.1098/rsos.170342	10.1098/rsos.170342	J	Gupta, V; Vale, PF				Gupta, Vanika; Vale, Pedro F.			Nonlinear disease tolerance curves reveal distinct components of host responses to viral infection	ROYAL SOCIETY OPEN SCIENCE																Vale, Pedro/E-4548-2015; Vale, Pedro/C-5518-2009	Vale, Pedro/0000-0003-4558-9202; Vale, Pedro/0000-0003-4558-9202
other immune		FALSE	TRUE	FALSE	FALSE	FALSE	FALSE	FALSE	FALSE	FALSE	FALSE	FALSE	FALSE	TRUE	FALSE	FALSE	Wolbachia protection during enteric infection was only seen in males.The presence of Wolbachia affects initial bacterial clearance in males but not in females during enteric infection. Independently of Wolbachia status, we observed that males and females showed different patterns of bacterial clearance over time.	Both	http://dx.doi.org/10.1098/rspb.2017.0809	10.1098/rspb.2017.0809	J	Gupta, V; Vasanthakrishnan, RB; Siva-Jothy, J; Monteith, KM; Brown, SP; Vale, PF				Gupta, Vanika; Vasanthakrishnan, Radhakrishnan B.; Siva-Jothy, Jonathon; Monteith, Katy M.; Brown, Sam P.; Vale, Pedro F.			The route of infection determines Wolbachia antibacterial protection in Drosophila	PROCEEDINGS OF THE ROYAL SOCIETY B-BIOLOGICAL SCIENCES																Vale, Pedro/E-4548-2015; Vale, Pedro/C-5518-2009; Brown, Sam/B-5234-2009	Vale, Pedro/0000-0003-4558-9202; Vale, Pedro/0000-0003-4558-9202; Brown, Sam/0000-0003-1892-9275
drivers		FALSE	FALSE	FALSE	FALSE	FALSE	FALSE	FALSE	FALSE	FALSE	FALSE	FALSE	FALSE	FALSE	FALSE	FALSE	Not immunity	REMOVED	http://dx.doi.org/10.1098/rsos.170039	10.1098/rsos.170039	J	Casas-Tinto, S; Arnes, M; Ferrus, A				Casas-Tinto, Sergio; Arnes, Mercedes; Ferrus, Alberto			Drosophila enhancer-Gal4 lines show ectopic expression during development	ROYAL SOCIETY OPEN SCIENCE																Casas-Tinto, Sergio/G-8220-2015	Casas-Tinto, Sergio/0000-0002-9589-9981
		TRUE	FALSE	FALSE	FALSE	FALSE	FALSE	FALSE	FALSE	FALSE	FALSE	TRUE	FALSE	FALSE	FALSE	FALSE	No dimorphism	Both	http://dx.doi.org/10.1016/j.bbi.2016.11.012	10.1016/j.bbi.2016.11.012	J	Li, JJ; Terry, EE; Fejer, E; Gamba, D; Hartmann, N; Logsdon, J; Michalski, D; Rois, LE; Scuderi, MJ; Kunst, M; Hughes, ME				Li, Jiajia; Terry, Erin E.; Fejer, Edith; Gamba, Diana; Hartmann, Natalie; Logsdon, Joseph; Michalski, Daniel; Rois, Lisa E.; Scuderi, Maria J.; Kunst, Michael; Hughes, Michael E.			Achilles is a circadian clock-controlled gene that regulates immune function in Drosophila	BRAIN BEHAVIOR AND IMMUNITY
		FALSE	TRUE	FALSE	FALSE	FALSE	FALSE	FALSE	FALSE	FALSE	FALSE	FALSE	FALSE	TRUE	FALSE	FALSE	Females were more resistant than males in 47.9% of susceptible lines and only 12.8% of resistant lines. Average LT50s of Pa14 infected males was higher than females. Majority of Ma549 tagged polymorphisms had sex-specific effects. Males had higher resistance to Ma549 than females. Ma549 is a fungal pathogen.	Both	http://dx.doi.org/10.1371/journal.ppat.1006260	10.1371/journal.ppat.1006260	J	Wang, JB; Lu, HL; St Leger, RJ				Wang, Jonathan B.; Lu, Hsiao-Ling; St Leger, Raymond J.			The genetic basis for variation in resistance to infection in the Drosophila melanogaster genetic reference panel	PLOS PATHOGENS
		FALSE	FALSE	FALSE	FALSE	FALSE	FALSE	FALSE	FALSE	FALSE	FALSE	FALSE	FALSE	FALSE	FALSE	FALSE	No dimorphism	Both	http://dx.doi.org/10.1371/journal.pone.0173162	10.1371/journal.pone.0173162	J	Mitchell, CL; Latuszek, CE; Vogel, KR; Greenlund, IM; Hobmeier, RE; Ingram, OK; Dufek, SR; Pecore, JL; Nip, FR; Johnson, ZJ; Ji, XH; Wei, HR; Gailing, O; Werner, T				Mitchell, Chelsea L.; Latuszek, Catrina E.; Vogel, Kara R.; Greenlund, Ian M.; Hobmeier, Rebecca E.; Ingram, Olivia K.; Dufek, Shannon R.; Pecore, Jared L.; Nip, Felicia R.; Johnson, Zachary J.; Ji, Xiaohui; Wei, Hairong; Gailing, Oliver; Werner, Thomas			alpha-amanitin resistance in Drosophila melanogaster: A genome-wide association approach	PLOS ONE																	Gailing, Oliver/0000-0002-4572-2408
		FALSE	TRUE	FALSE	FALSE	FALSE	FALSE	FALSE	FALSE	FALSE	FALSE	FALSE	TRUE	TRUE	FALSE	FALSE	Bacterial load was strongly influenced by their sex and the type of male that had sired them. Sons of "stud" males carried fewer bacteria than those with "dud" father, opposite pattern was observed in daughters.	Both	http://dx.doi.org/10.1139/facets-2015-0007	10.1139/facets-2015-0007	J	Guncay, A; Balasubramaniam, T; Plagens, K; Weadge, J; Long, TAF				Guncay, Ashley; Balasubramaniam, Thiropa; Plagens, Katie; Weadge, Joel; Long, Tristan A. F.			Cross-generational effects of male reproductive success and offspring immunocompetence in Drosophila melanogaster	FACETS
	paulistorum	FALSE	FALSE	FALSE	FALSE	FALSE	TRUE	FALSE	FALSE	FALSE	FALSE	FALSE	FALSE	FALSE	FALSE	FALSE	No dimorphism	Both	http://dx.doi.org/10.1111/cmi.12639	10.1111/cmi.12639	J	Strunov, A; Schneider, DI; Albertson, R; Miller, WJ				Strunov, Anton; Schneider, Daniela I.; Albertson, Roger; Miller, Wolfgang J.			Restricted distribution and lateralization of mutualistic Wolbachia in the Drosophila brain	CELLULAR MICROBIOLOGY																	Schneider, Daniela/0000-0002-7740-8827
		FALSE	FALSE	TRUE	FALSE	FALSE	FALSE	FALSE	FALSE	FALSE	FALSE	TRUE	FALSE	FALSE	FALSE	FALSE	Not immunity	REMOVED	http://dx.doi.org/10.1093/gerona/glw005	10.1093/gerona/glw005	J	Shen, J; Landis, GN; Tower, J				Shen, Jie; Landis, Gary N.; Tower, John			Multiple Metazoan Life-span Interventions Exhibit a Sex-specific Strehler-Mildvan Inverse Relationship Between Initial Mortality Rate and Age-dependent Mortality Rate Acceleration	JOURNALS OF GERONTOLOGY SERIES A-BIOLOGICAL SCIENCES AND MEDICAL SCIENCES
		FALSE	TRUE	FALSE	FALSE	TRUE	FALSE	FALSE	FALSE	FALSE	FALSE	FALSE	FALSE	TRUE	FALSE	FALSE	Motivation of female Drosophila to seek out food sources is modified by its previous exposure to a viral pathogen. Infection avoidance behavior.	Both	http://dx.doi.org/10.1080/19336934.2016.1207029	10.1080/19336934.2016.1207029	J	Vale, PF; Jardine, MD				Vale, Pedro F.; Jardine, Michael D.			Infection avoidance behavior: Viral exposure reduces the motivation to forage in female Drosophila melanogaster	FLY																Vale, Pedro/E-4548-2015; Vale, Pedro/C-5518-2009	Vale, Pedro/0000-0003-4558-9202; Vale, Pedro/0000-0003-4558-9202
AMPs		FALSE	TRUE	FALSE	FALSE	FALSE	FALSE	FALSE	FALSE	FALSE	FALSE	TRUE	FALSE	FALSE	FALSE	TRUE	Only in females, dPrx5 partially protected flies from oxidative stress induced by hydrogen peroxide or paraquat. Females had more activation of diptericin and attacin genes.	Both	http://dx.doi.org/10.1016/j.bbadis.2016.10.017	10.1016/j.bbadis.2016.10.017	J	Odnokoz, O; Nakatsuka, K; Klichko, VI; Nguyen, J; Solis, LC; Ostling, K; Badinloo, M; Orr, WC; Radyuk, SN				Odnokoz, Olena; Nakatsuka, Kyle; Klichko, Vladimir I.; Nguyen, Jacqueline; Solis, Liz Calderon; Ostling, Kaitlin; Badinloo, Marziyeh; Orr, William C.; Radyuk, Svetlana N.			Mitochondrial peroxiredoxins are essential in regulating the relationship between Drosophila immunity and aging	BIOCHIMICA ET BIOPHYSICA ACTA-MOLECULAR BASIS OF DISEASE
		FALSE	TRUE	FALSE	FALSE	FALSE	FALSE	FALSE	FALSE	FALSE	FALSE	FALSE	FALSE	TRUE	FALSE	FALSE	Effect of initial dosage was sex and population specific. Males showed increased mortality with increased initial dosage, only partly true with females. Used new strain of Staphylococcus.	Both	http://dx.doi.org/10.1016/j.micinf.2016.07.008	10.1016/j.micinf.2016.07.008	J	Singh, K; Zulkifli, M; Prasad, NG				Singh, Karan; Zulkifli, Mohammad; Prasad, N. G.			Identification and characterization of novel natural pathogen of Drosophila melanogaster isolated from wild captured Drosophila spp.	MICROBES AND INFECTION																Zulkifli, Mohammad/V-5115-2019
		FALSE	FALSE	TRUE	FALSE	FALSE	FALSE	FALSE	FALSE	FALSE	FALSE	FALSE	FALSE	FALSE	FALSE	FALSE	No dimorphism	Both	http://dx.doi.org/10.3892/mmr.2016.5944	10.3892/mmr.2016.5944	J	Liu, ZL; Chen, YC; Zhang, H; Jin, LH				Liu, Zonglin; Chen, Yuchen; Zhang, Hong; Jin, Li Hua			Crocus sativus L. protects against SDS-induced intestinal damage and extends lifespan in Drosophila melanogaster	MOLECULAR MEDICINE REPORTS
		FALSE	TRUE	FALSE	FALSE	FALSE	FALSE	FALSE	FALSE	FALSE	FALSE	TRUE	FALSE	FALSE	FALSE	FALSE	No dimorphism	Both	http://dx.doi.org/10.1371/journal.ppat.1005961	10.1371/journal.ppat.1005961	J	Guillou, A; Troha, K; Wang, H; Franc, NC; Buchon, N				Guillou, Aurelien; Troha, Katia; Wang, Hui; Franc, Nathalie C.; Buchon, Nicolas			The Drosophila CD36 Homologue croquemort Is Required to Maintain Immune and Gut Homeostasis during Development and Aging	PLOS PATHOGENS																	Troha, Katia/0000-0001-9389-4952; Buchon, Nicolas/0000-0003-3636-8387; Franc, Nathalie/0000-0002-1617-385X
		FALSE	FALSE	FALSE	FALSE	FALSE	TRUE	FALSE	FALSE	FALSE	FALSE	TRUE	FALSE	FALSE	FALSE	FALSE	No dimorphism	Both	http://dx.doi.org/10.1534/genetics.115.185462	10.1534/genetics.115.185462	J	Forbes-Beadle, L; Crossman, T; Johnson, TK; Burke, R; Warr, CG; Whisstock, JC				Forbes-Beadle, Lauren; Crossman, Tova; Johnson, Travis K.; Burke, Richard; Warr, Coral G.; Whisstock, James C.			Development of the Cellular Immune System of Drosophila Requires the Membrane Attack Complex/Perforin-Like Protein Torso-Like	GENETICS																	Whisstock, James/0000-0003-4200-5611; Johnson, Travis/0000-0001-6846-9313; Burke, Richard/0000-0003-0086-0767; Warr, Coral/0000-0002-5289-3950
	cytorace	FALSE	TRUE	TRUE	FALSE	FALSE	FALSE	FALSE	FALSE	FALSE	FALSE	FALSE	FALSE	FALSE	FALSE	FALSE	No dimorphism	Both	http://dx.doi.org/10.1016/j.meegid.2016.06.025	10.1016/j.meegid.2016.06.025	J	Sinam, YM; Chatterjee, A; Ranjini, MS; Poojari, A; Nagarajan, A; Ramachandra, NB; Nongthomba, U				Sinam, Yoirentomba Meetei; Chatterjee, Arunita; Ranjini, Mysore S.; Poojari, Adarsh; Nagarajan, Aarthi; Ramachandra, Nallur B.; Nongthomba, Upendra			A newly evolved Drosophila Cytorace-9 shows trade-off between longevity and immune response	INFECTION GENETICS AND EVOLUTION
other immune		FALSE	FALSE	FALSE	FALSE	FALSE	TRUE	FALSE	FALSE	FALSE	FALSE	FALSE	FALSE	FALSE	TRUE	FALSE	Ago2 paralogs were expressed exclusively in males. Expression is testes specific. Ago2 is a nuclease in the RNAi pathway.	Both	http://dx.doi.org/10.1534/genetics.116.192336	10.1534/genetics.116.192336	J	Lewis, SH; Webster, CL; Salmela, H; Obbard, DJ				Lewis, Samuel H.; Webster, Claire L.; Salmela, Heli; Obbard, Darren J.			Repeated Duplication of Argonaute2 Is Associated with Strong Selection and Testis Specialization in Drosophila	GENETICS																Obbard, Darren/A-9235-2008	Obbard, Darren/0000-0001-5392-8142; Lewis, Samuel H/0000-0001-8967-6661; Salmela, Heli/0000-0002-6917-2922
		TRUE	TRUE	FALSE	FALSE	FALSE	FALSE	FALSE	FALSE	FALSE	FALSE	FALSE	FALSE	TRUE	FALSE	FALSE	RNA-seq of Spiroplasma infected males and females shows an up-regulation of apoptosis genes in males. DNA damage, caused by Spiroplasama, is concentrated on the male X chromosome.	Both	http://dx.doi.org/10.1038/ncomms12781	10.1038/ncomms12781	J	Harumoto, T; Anbutsu, H; Lemaitre, B; Fukatsu, T				Harumoto, Toshiyuki; Anbutsu, Hisashi; Lemaitre, Bruno; Fukatsu, Takema			Male-killing symbiont damages host's dosage-compensated sex chromosome to induce embryonic apoptosis	NATURE COMMUNICATIONS																Anbutsu, Hisashi/R-1584-2019; Anbutsu, Hisashi/L-9360-2018; Fukatsu, Takema/M-6791-2018; Lemaitre, Bruno/T-8146-2019	Anbutsu, Hisashi/0000-0002-5093-9492; Anbutsu, Hisashi/0000-0002-5093-9492; Fukatsu, Takema/0000-0001-5987-2602; Lemaitre, Bruno/0000-0001-7970-1667; HARUMOTO, Toshiyuki/0000-0003-4394-5883
		FALSE	FALSE	FALSE	TRUE	FALSE	FALSE	FALSE	FALSE	FALSE	FALSE	FALSE	FALSE	FALSE	FALSE	FALSE	Only female reproductive success was influenced by maternal pathogen challenge.	Both	http://dx.doi.org/10.1186/s12862-016-0737-6	10.1186/s12862-016-0737-6	J	Nystrand, M; Cassidy, EJ; Dowling, DK				Nystrand, M.; Cassidy, E. J.; Dowling, D. K.			Transgenerational plasticity following a dual pathogen and stress challenge in fruit flies	BMC EVOLUTIONARY BIOLOGY																Dowling, Damian/C-9016-2009	Dowling, Damian/0000-0003-2209-3458; Nystrand, Magdalena/0000-0002-8854-3928
other		FALSE	FALSE	FALSE	FALSE	FALSE	FALSE	FALSE	FALSE	FALSE	FALSE	FALSE	FALSE	FALSE	FALSE	FALSE	No dimorphism	Both	http://dx.doi.org/10.1128/mBio.00622-16	10.1128/mBio.00622-16	J	Sheehan, KB; Martin, M; Lesser, CF; Isberg, RR; Newton, ILG				Sheehan, Kathy B.; Martin, MaryAnn; Lesser, Cammie F.; Isberg, Ralph R.; Newton, Irene L. G.			Identification and Characterization of a Candidate Wolbachia pipientis Type IV Effector That Interacts with the Actin Cytoskeleton	MBIO																Newton, Irene/H-5939-2019	Newton, Irene/0000-0002-7118-0374
		FALSE	TRUE	FALSE	FALSE	FALSE	FALSE	FALSE	FALSE	FALSE	FALSE	TRUE	FALSE	FALSE	TRUE	FALSE	Higher amount of Serratia was seen in foxo21/21 males, but this wasn't seen in females. Suggests that males have problems controlling the number of ingested bacteria in the intestine.	Both	http://dx.doi.org/10.1038/mi.2015.112	10.1038/mi.2015.112	J	Fink, C; Hoffmann, J; Knop, M; Li, Y; Isermann, K; Roeder, T				Fink, C.; Hoffmann, J.; Knop, M.; Li, Y.; Isermann, K.; Roeder, T.			Intestinal FoxO signaling is required to survive oral infection in Drosophila	MUCOSAL IMMUNOLOGY																Roeder, Thomas/B-9016-2011	Roeder, Thomas/0000-0002-3489-3834
		FALSE	FALSE	FALSE	FALSE	FALSE	FALSE	FALSE	FALSE	FALSE	FALSE	TRUE	FALSE	FALSE	FALSE	FALSE	Males show decreased viability and more pronounced phenotype with dsDop1R2 RNAi. Not really immunity	REMOVED	http://dx.doi.org/10.1186/s12861-016-0115-z	10.1186/s12861-016-0115-z	J	Regna, K; Kurshan, PT; Harwood, BN; Jenkins, AM; Lai, CQ; Muskavitch, MAT; Kopin, AS; Draper, I				Regna, Kimberly; Kurshan, Peri T.; Harwood, Benjamin N.; Jenkins, Adam M.; Lai, Chao-Qiang; Muskavitch, Marc A. T.; Kopin, Alan S.; Draper, Isabelle			A critical role for the Drosophila dopamine D-1-like receptor Dop1R2 at the onset of metamorphosis	BMC DEVELOPMENTAL BIOLOGY
		FALSE	FALSE	FALSE	FALSE	FALSE	FALSE	FALSE	FALSE	FALSE	FALSE	FALSE	FALSE	FALSE	FALSE	FALSE	No dimorphism	Both	http://dx.doi.org/10.1017/S0031182016000305	10.1017/S0031182016000305	J	Campbell, EO; Luong, LT				Campbell, Erin O.; Luong, Lien T.			Mite choice generates sex- and size-biased infection in Drosophila hydei	PARASITOLOGY																Luong, Lien/A-5839-2016	Luong, Lien/0000-0003-4350-4164
		FALSE	FALSE	FALSE	FALSE	FALSE	TRUE	FALSE	FALSE	FALSE	FALSE	FALSE	FALSE	FALSE	FALSE	FALSE	No dimorphism	Both	http://dx.doi.org/10.1371/journal.pgen.1006089	10.1371/journal.pgen.1006089	J	Chakrabarti, S; Dudzic, JP; Li, XX; Collas, EJ; Boquete, JP; Lemaitre, B				Chakrabarti, Sveta; Dudzic, Jan Paul; Li, Xiaoxue; Collas, Esther Jeanne; Boquete, Jean-Phillipe; Lemaitre, Bruno			Remote Control of Intestinal Stem Cell Activity by Haemocytes in Drosophila	PLOS GENETICS																Lemaitre, Bruno/T-8146-2019	Lemaitre, Bruno/0000-0001-7970-1667; Chakrabarti, Sveta/0000-0002-5591-3718; Dudzic, Jan/0000-0002-1657-6958
other		FALSE	FALSE	FALSE	FALSE	FALSE	FALSE	FALSE	FALSE	FALSE	FALSE	FALSE	FALSE	FALSE	FALSE	FALSE	No dimorphism	Both	http://dx.doi.org/10.1098/rsos.160138	10.1098/rsos.160138	J	Peuss, R; Wensing, KU; Woestmann, L; Eggert, H; Milutinovic, B; Sroka, MGU; Scharsack, JP; Kurtz, J; Armitage, SAO				Peuss, Robert; Wensing, Kristina U.; Woestmann, Luisa; Eggert, Hendrik; Milutinovic, Barbara; Sroka, Marlene G. U.; Scharsack, Joern P.; Kurtz, Joachim; Armitage, Sophie A. O.			Down syndrome cell adhesion molecule 1: testing for a role in insect immunity, behaviour and reproduction	ROYAL SOCIETY OPEN SCIENCE																Kurtz, Joachim/A-9678-2008; Armitage, Sophie/A-6961-2012	Kurtz, Joachim/0000-0002-7258-459X; Milutinovic, Barbara/0000-0002-8214-4758; Armitage, Sophie/0000-0002-5561-9543; Peuss, Robert/0000-0002-9716-6650; Woestmann, Luisa/0000-0002-0458-3886
		FALSE	FALSE	TRUE	FALSE	FALSE	FALSE	FALSE	FALSE	FALSE	FALSE	FALSE	FALSE	FALSE	FALSE	TRUE	Injury can increase mean lifespan of males, but not females.	Both	http://dx.doi.org/10.1007/s10522-015-9616-6	10.1007/s10522-015-9616-6	J	Henten, AMV; Loeschcke, V; Pedersen, JG; Leisner, JJ; Sarup, P				Henten, Anne Marie Vestergaard; Loeschcke, Volker; Pedersen, Jorgen Granfeldt; Leisner, Jorgen J.; Sarup, Pernille			Injuries can prolong lifespan in Drosophila melanogaster males	BIOGERONTOLOGY																Leisner, Jorgen/L-7835-2018; Loeschcke, Volker/J-2527-2013; Sarup, Pernille/B-8632-2014	Loeschcke, Volker/0000-0003-1450-0754; Sarup, Pernille/0000-0002-5838-1251
		FALSE	FALSE	TRUE	FALSE	FALSE	FALSE	FALSE	FALSE	FALSE	FALSE	FALSE	FALSE	FALSE	FALSE	FALSE	Not immunity	Both	http://dx.doi.org/10.1007/s10522-015-9629-1	10.1007/s10522-015-9629-1	J	Le Bourg, E				Le Bourg, Eric			Life-time protection against severe heat stress by exposing young Drosophila melanogaster flies to a mild cold stress	BIOGERONTOLOGY
		FALSE	TRUE	TRUE	FALSE	FALSE	FALSE	FALSE	FALSE	FALSE	FALSE	FALSE	FALSE	FALSE	FALSE	FALSE	No dimorphism	Both	http://dx.doi.org/10.1111/evo.12896	10.1111/evo.12896	J	Gupta, V; Venkatesan, S; Chatterjee, M; Syed, ZA; Nivsarkar, V; Prasad, NG				Gupta, Vanika; Venkatesan, Saudamini; Chatterjee, Martik; Syed, Zeeshan A.; Nivsarkar, Vaishnavi; Prasad, Nagaraj G.			No apparent cost of evolved immune response in Drosophila melanogaster	EVOLUTION																	Prasad, N G/0000-0002-0410-5518; Syed, Zeeshan Ali/0000-0002-4476-6257
		FALSE	TRUE	TRUE	FALSE	FALSE	TRUE	FALSE	TRUE	FALSE	TRUE	FALSE	FALSE	FALSE	TRUE	FALSE	Male flies lived shorter than females when challenged with Vibrio cholerae. Increased levels of glucose significantly elevate the survival times for females. Different responses between males and females to the same dietary modification. Focused on gut	Both	http://dx.doi.org/10.1242/bio.015016	10.1242/bio.015016	J	Galenza, A; Hutchinson, J; Campbell, SD; Hazes, B; Foley, E				Galenza, Anthony; Hutchinson, Jaclyn; Campbell, Shelagh D.; Hazes, Bart; Foley, Edan			Glucose modulates Drosophila longevity and immunity independent of the microbiota	BIOLOGY OPEN
		FALSE	TRUE	FALSE	FALSE	FALSE	FALSE	FALSE	FALSE	FALSE	FALSE	FALSE	FALSE	FALSE	FALSE	FALSE	No dimorphism	Both	http://dx.doi.org/10.1016/j.cell.2015.12.029	10.1016/j.cell.2015.12.029	J	Liu, B; Zheng, YG; Yin, F; Yu, JZ; Silverman, N; Pan, DJ				Liu, Bo; Zheng, Yonggang; Yin, Feng; Yu, Jianzhong; Silverman, Neal; Pan, Duojia			Toll Receptor-Mediated Hippo Signaling Controls Innate Immunity in Drosophila	CELL																Liu, Bo/K-1268-2016	Silverman, Neal/0000-0002-4259-456X
AMPs		FALSE	TRUE	FALSE	FALSE	FALSE	FALSE	FALSE	FALSE	FALSE	FALSE	FALSE	FALSE	TRUE	FALSE	FALSE	Immune gene regulation appears to be influenced by the Y-chromosome. Only Y-line males differed int their ability to defend against S. marcescens.	Both	http://dx.doi.org/10.1098/rspb.2015.1301	10.1098/rspb.2015.1301	J	Kutch, IC; Fedorka, KM				Kutch, Ian C.; Fedorka, Kenneth M.			Y-linked variation for autosomal immune gene regulation has the potential to shape sexually dimorphic immunity	PROCEEDINGS OF THE ROYAL SOCIETY B-BIOLOGICAL SCIENCES
		FALSE	TRUE	FALSE	FALSE	FALSE	FALSE	FALSE	FALSE	FALSE	FALSE	TRUE	FALSE	FALSE	FALSE	FALSE	Not immunity	Both	http://dx.doi.org/10.1016/j.ydbio.2015.09.013	10.1016/j.ydbio.2015.09.013	J	Zhao, YP; Cocco, C; Domenichini, S; Samson, ML; Rabinow, L				Zhao, Yunpo; Cocco, Claudia; Domenichini, Severine; Samson, Marie-Laure; Rabinow, Leonard			The IMD innate immunity pathway of Drosophila influences somatic sex determination via regulation of the Doa locus	DEVELOPMENTAL BIOLOGY																zhao, yunpo/H-3709-2019
		FALSE	FALSE	FALSE	FALSE	TRUE	FALSE	FALSE	FALSE	FALSE	FALSE	FALSE	FALSE	TRUE	FALSE	FALSE	DCV infection causes females but not males to sleep more. Wolbachia doesn't alleviate DCV-induced somnolence in females. Male flies carrying Wolbachia are more lethargic when awake.	Both	http://dx.doi.org/10.1016/j.jinsphys.2015.08.005	10.1016/j.jinsphys.2015.08.005	J	Vale, PF; Jardine, MD				Vale, Pedro F.; Jardine, Michael D.			Sex-specific behavioural symptoms of viral gut infection and Wolbachia in Drosophila melanogaster	JOURNAL OF INSECT PHYSIOLOGY																Vale, Pedro/C-5518-2009; Vale, Pedro/E-4548-2015	Vale, Pedro/0000-0003-4558-9202; Vale, Pedro/0000-0003-4558-9202
		FALSE	FALSE	FALSE	FALSE	TRUE	FALSE	FALSE	FALSE	FALSE	FALSE	FALSE	FALSE	FALSE	FALSE	FALSE	No dimorphism	Both	http://dx.doi.org/10.1111/een.12218	10.1111/een.12218	J	Luong, LT; Penoni, LR; Horn, CJ; Polak, M				Luong, Lien T.; Penoni, Ludmila R.; Horn, Collin J.; Polak, Michal			Physical and physiological costs of ectoparasitic mites on host flight endurance	ECOLOGICAL ENTOMOLOGY																Luong, Lien/A-5839-2016	Luong, Lien/0000-0003-4350-4164; Horn, Collin/0000-0002-6384-4193; Rocha Penoni, Ludmila/0000-0001-6163-6801
		FALSE	FALSE	FALSE	FALSE	FALSE	FALSE	FALSE	TRUE	FALSE	FALSE	TRUE	FALSE	FALSE	TRUE	FALSE	Triglyceride levels of CncCΔN males were significantly higher than CncCΔN females. CncCΔN expression is stronger in males than females and males have a lower survival rate. CncC is involved in lipid formation in the fat body.	Both	http://dx.doi.org/10.1016/j.bbrc.2015.05.126	10.1016/j.bbrc.2015.05.126	J	Karim, MR; Taniguchi, H; Kobayashi, A				Karim, M. Rezaul; Taniguchi, Hiroaki; Kobayashi, Akira			Constitutive activation of Drosophila CncC transcription factor reduces lipid formation in the fat body	BIOCHEMICAL AND BIOPHYSICAL RESEARCH COMMUNICATIONS																Taniguchi, Hiroaki/H-6329-2016	Kobayashi, Akira/0000-0001-9727-1218; Taniguchi, Hiroaki/0000-0001-7270-390X
		FALSE	FALSE	FALSE	TRUE	FALSE	FALSE	FALSE	FALSE	FALSE	FALSE	TRUE	FALSE	FALSE	FALSE	FALSE	Gene bag of marbles evolution affects only female germline functions. Not really immunity though.	Both	http://dx.doi.org/10.1371/journal.pgen.1005453	10.1371/journal.pgen.1005453	J	Flores, HA; Bubnell, JE; Aquadro, CF; Barbash, DA				Flores, Heather A.; Bubnell, Jaclyn E.; Aquadro, Charles F.; Barbash, Daniel A.			The Drosophila bag of marbles Gene Interacts Genetically with Wolbachia and Shows Female-Specific Effects of Divergence	PLOS GENETICS																Flores, Heather/A-7403-2019	Flores, Heather/0000-0001-5003-7547
		FALSE	FALSE	FALSE	FALSE	FALSE	FALSE	TRUE	FALSE	FALSE	FALSE	TRUE	FALSE	FALSE	FALSE	FALSE	Not immunity	Both	http://dx.doi.org/10.1007/s10522-015-9557-0	10.1007/s10522-015-9557-0	J	Le Bourg, E; Massou, I				Le Bourg, Eric; Massou, Isabelle			Fasting increases survival to cold in FOXO, DIF, autophagy mutants and in other genotypes of Drosophila melanogaster	BIOGERONTOLOGY
		FALSE	TRUE	FALSE	FALSE	FALSE	FALSE	FALSE	FALSE	FALSE	FALSE	FALSE	FALSE	TRUE	FALSE	FALSE	Females are more susceptible to Metarhizium anisopliae (fungus) than males.	Both	http://dx.doi.org/10.1038/srep12350	10.1038/srep12350	J	Lu, HL; Wang, JB; Brown, MA; Euerle, C; Leger, RJS				Lu, Hsiao-Ling; Wang, Jonathan B.; Brown, Markus A.; Euerle, Christopher; Leger, Raymond J. St.			Identification of Drosophila Mutants Affecting Defense to an Entomopathogenic Fungus	SCIENTIFIC REPORTS
		FALSE	TRUE	FALSE	TRUE	FALSE	FALSE	FALSE	FALSE	FALSE	FALSE	FALSE	TRUE	FALSE	FALSE	FALSE	Pseudomonas aeruginosa increased the sex difference in selection, but also weakened the intersexual correlation for fitness.	Both	http://dx.doi.org/10.1038/hdy.2014.110	10.1038/hdy.2014.110	J	Sharp, NP; Vincent, CM				Sharp, N. P.; Vincent, C. M.			The effect of parasites on sex differences in selection	HEREDITY																	Sharp, Nathaniel/0000-0001-6016-083X
		FALSE	TRUE	FALSE	FALSE	FALSE	FALSE	FALSE	FALSE	FALSE	FALSE	FALSE	FALSE	FALSE	FALSE	FALSE	No dimorphism	Both	http://dx.doi.org/10.1371/journal.ppat.1004692	10.1371/journal.ppat.1004692	J	Merkling, SH; Bronkhorst, AW; Kramer, JM; Overheul, GJ; Schenck, A; Van Rij, RP				Merkling, Sarah H.; Bronkhorst, Alfred W.; Kramer, Jamie M.; Overheul, Gijs J.; Schenck, Annette; Van Rij, Ronald P.			The Epigenetic Regulator G9a Mediates Tolerance to RNA Virus Infection in Drosophila	PLOS PATHOGENS																Merkling, Sarah/G-3350-2016; Van Rij, Ronald/I-7073-2012; Schenck, Annette/E-4514-2012	Merkling, Sarah/0000-0002-6823-4474; Van Rij, Ronald/0000-0003-0221-4689; Schenck, Annette/0000-0002-6918-3314; Kramer, Jamie/0000-0002-0924-1279; Overheul, Gijs/0000-0002-8356-8165
		FALSE	FALSE	FALSE	FALSE	FALSE	TRUE	FALSE	FALSE	FALSE	FALSE	TRUE	FALSE	FALSE	FALSE	FALSE	No dimorphism	Both	http://dx.doi.org/10.7554/eLife.06166	10.7554/eLife.06166	J	Leitao, AB; Sucena, E				Leitao, Alexandre B.; Sucena, Elio			Drosophila sessile hemocyte clusters are true hematopoietic tissues that regulate larval blood cell differentiation	ELIFE																Sucena, Elio/M-1753-2015	Sucena, Elio/0000-0001-8810-870X
		FALSE	FALSE	TRUE	FALSE	FALSE	FALSE	FALSE	FALSE	FALSE	FALSE	TRUE	FALSE	FALSE	FALSE	FALSE	Not immunity	Both	http://dx.doi.org/10.18632/aging.100712	10.18632/aging.100712	J	Roshina, NV; Symonenko, AV; Krementsova, AV; Trostnikov, MV; Pasyukova, EG				Roshina, Natalia V.; Symonenko, Alexander V.; Krementsova, Anna V.; Trostnikov, Mikhail V.; Pasyukova, Elena G.			Embryonic expression of shuttle craft, a Drosophila gene involved in neuron development, is associated with adult lifespan	AGING-US																Pasyukova, Elena/I-8377-2017; Trostnikov, Mikhail/J-3986-2017
		FALSE	TRUE	FALSE	FALSE	FALSE	TRUE	FALSE	FALSE	FALSE	FALSE	FALSE	FALSE	FALSE	FALSE	FALSE	No dimorphism	Both	http://dx.doi.org/10.1371/journal.ppat.1004507	10.1371/journal.ppat.1004507	J	Ferreira, AG; Naylor, H; Esteves, SS; Pais, IS; Martins, NE; Teixeira, L				Ferreira, Alvaro Gil; Naylor, Huw; Esteves, Sara Santana; Pais, Ines Silva; Martins, Nelson Eduardo; Teixeira, Luis			The Toll-Dorsal Pathway Is Required for Resistance to Viral Oral Infection in Drosophila	PLOS PATHOGENS																Teixeira, Luis/H-6106-2013; Martins, Nelson/L-7143-2013; Ferreira, Alvaro/O-3649-2015	Teixeira, Luis/0000-0001-8326-6645; Martins, Nelson/0000-0002-3923-2998; Naylor, Huw/0000-0001-8264-8596; Pais, Ines/0000-0003-4754-6580
		TRUE	TRUE	FALSE	FALSE	FALSE	FALSE	FALSE	FALSE	FALSE	FALSE	TRUE	FALSE	FALSE	FALSE	FALSE	No dimorphism	Both	http://dx.doi.org/10.1371/journal.pgen.1000797	10.1371/journal.pgen.1000797	J	Sackton, TB; Lazzaro, BP; Clark, AG				Sackton, Timothy B.; Lazzaro, Brian P.; Clark, Andrew G.			Genotype and Gene Expression Associations with Immune Function in Drosophila	PLOS GENETICS																	Sackton, Timothy/0000-0003-1673-9216
		FALSE	FALSE	FALSE	TRUE	FALSE	FALSE	FALSE	FALSE	FALSE	TRUE	FALSE	TRUE	FALSE	FALSE	FALSE	How panmictic populations affects the dynamics of male-killing Wolbachia.	Both	http://dx.doi.org/		J	Jaenike, J; Dyer, KA; Reed, LK				Jaenike, J; Dyer, KA; Reed, LK			Within-population structure of competition and the dynamics of male-killing Wolbachia	EVOLUTIONARY ECOLOGY RESEARCH
		TRUE	FALSE	FALSE	FALSE	FALSE	FALSE	FALSE	FALSE	FALSE	FALSE	FALSE	FALSE	FALSE	FALSE	FALSE	Not immunity	Both	http://dx.doi.org/10.1038/ng1240	10.1038/ng1240	J	Anholt, RRH; Dilda, CL; Chang, S; Fanara, JJ; Kulkarni, NH; Ganguly, I; Rollmann, SM; Kamdar, KP; Mackay, TFC				Anholt, RRH; Dilda, CL; Chang, S; Fanara, JJ; Kulkarni, NH; Ganguly, I; Rollmann, SM; Kamdar, KP; Mackay, TFC			The genetic architecture of odor-guided behavior in Drosophila: epistasis and the transcriptome	NATURE GENETICS																Anholt, Robert/S-5977-2019
		FALSE	FALSE	FALSE	FALSE	FALSE	FALSE	FALSE	FALSE	FALSE	FALSE	TRUE	FALSE	TRUE	FALSE	FALSE	Both phk-2 and phk-3 are more strongly expressed in males. They are pherokines which are Phk-2 is only molecule induced in the hemolymph of DCV infected flies.	Both	http://dx.doi.org/10.1046/j.1432-1033.2003.03725.x	10.1046/j.1432-1033.2003.03725.x	J	Sabatier, L; Jouanguy, E; Dostert, C; Zachary, D; Dimarcq, JL; Bulet, P; Imler, JL				Sabatier, L; Jouanguy, E; Dostert, C; Zachary, D; Dimarcq, JL; Bulet, P; Imler, JL			Pherokine-2 and -3 - Two Drosophila molecules related to pheromone/odor-binding proteins induced by viral and bacterial infections	EUROPEAN JOURNAL OF BIOCHEMISTRY																Jouanguy, Emmanuelle/H-7901-2017; BULET, Philippe/C-8557-2014	Jouanguy, Emmanuelle/0000-0002-7358-9157; BULET, Philippe/0000-0001-9016-265X
		FALSE	TRUE	FALSE	TRUE	FALSE	FALSE	FALSE	FALSE	FALSE	FALSE	FALSE	TRUE	FALSE	FALSE	FALSE	D. neotestacea and putrida females lived longer than males when infected with the nematode Howardula aoronymphium.	Both	https://bioone-org.ezproxy.is.ed.ac.uk/journals/Evolution/volume-57/issue-7/02-744/EVOLUTION-OF-MULTIPLE-COMPONENTS-OF-VIRULENCE-IN-DROSOPHILA-NEMATODE-ASSOCIATIONS/10.1554/02-744.full		J	Perlman, SJ; Jaenike, J				Perlman, SJ; Jaenike, J			Evolution of multiple components of virulence in Drosophila-nematode associations	EVOLUTION
		FALSE	FALSE	FALSE	TRUE	FALSE	FALSE	FALSE	FALSE	FALSE	FALSE	FALSE	FALSE	FALSE	FALSE	FALSE	No dimorphism	Both	http://dx.doi.org/10.1016/S0022-2011(03)00033-8	10.1016/S0022-2011(03)00033-8	J	Ebbert, MA; Marlowe, JL; Burkholder, JJ				Ebbert, MA; Marlowe, JL; Burkholder, JJ			Protozoan and intracellular fungal gut endosymbionts in Drosophila: prevalence and fitness effects of single and dual infections	JOURNAL OF INVERTEBRATE PATHOLOGY																Ebbert, Mercedes Ann/J-1111-2019
		FALSE	FALSE	FALSE	TRUE	FALSE	FALSE	FALSE	FALSE	FALSE	TRUE	FALSE	TRUE	FALSE	FALSE	FALSE	Evolution of Wolbachia-induced CI which is passed from infected males to offspring.	Both	https://bioone-org.ezproxy.is.ed.ac.uk/journals/Evolution/volume-56/issue-9/0014-3820(2002)056[1735:EOWICI]2.0.CO;2/EVOLUTION-OF-WOLBACHIA-INDUCED-CYTOPLASMIC-INCOMPATIBILITY-IN-DROSOPHILA-SIMULANS-AND/10.1554/0014-3820(2002)056[1735:EOWICI]2.0.CO;2.full		J	Charlat, S; Nirgianaki, A; Bourtzis, K; Mercot, H				Charlat, S; Nirgianaki, A; Bourtzis, K; Mercot, H			Evolution of Wolbachia-induced cytoplasmic incompatibility in Drosophila simulans and D-sechellia	EVOLUTION																	Charlat, Sylvain/0000-0003-0760-0087
		FALSE	FALSE	FALSE	TRUE	FALSE	FALSE	FALSE	FALSE	FALSE	FALSE	FALSE	FALSE	FALSE	FALSE	FALSE	No dimorphism	Both	http://dx.doi.org/10.1046/j.1420-9101.2002.00426.x	10.1046/j.1420-9101.2002.00426.x	J	Hoang, A				Hoang, A			Physiological consequences of immune response by Drosophila melanogaster (Diptera : Drosophilidae) against the parasitoid Asobara tabida (Hymenoptera : Braconidae)	JOURNAL OF EVOLUTIONARY BIOLOGY
AMPs		FALSE	FALSE	FALSE	FALSE	FALSE	FALSE	FALSE	FALSE	FALSE	FALSE	TRUE	FALSE	FALSE	FALSE	FALSE	Not really both	REMOVED	http://dx.doi.org/10.1038/nature734	10.1038/nature734	J	Gottar, M; Gobert, V; Michel, T; Belvin, M; Duyk, G; Hoffmann, JA; Ferrandon, D; Royet, J				Gottar, M; Gobert, V; Michel, T; Belvin, M; Duyk, G; Hoffmann, JA; Ferrandon, D; Royet, J			The Drosophila immune response against Gram-negative bacteria is mediated by a peptidoglycan recognition protein	NATURE																	FERRANDON, Dominique/0000-0001-7680-7773
		FALSE	FALSE	FALSE	FALSE	FALSE	FALSE	FALSE	FALSE	FALSE	FALSE	TRUE	FALSE	FALSE	TRUE	FALSE	ntf-2 is expressed stronger in females than males. NTF-2 targets proteins into the nucleus and is essential for immune response.	Both	http://dx.doi.org/10.1093/embo-reports/kvf072	10.1093/embo-reports/kvf072	J	Bhattacharya, A; Steward, R				Bhattacharya, A; Steward, R			The Drosophila homolog of NTF-2, the nuclear transport factor-2, is essential for immune response	EMBO REPORTS
		FALSE	FALSE	FALSE	FALSE	FALSE	TRUE	FALSE	FALSE	FALSE	TRUE	FALSE	FALSE	FALSE	FALSE	FALSE	No dimorphism	Both	http://dx.doi.org/10.1093/icb/42.2.332	10.1093/icb/42.2.332	J	Clark, ME; Karr, TL				Clark, ME; Karr, TL			Distribution of Wolbachia within Drosophila reproductive tissue: Implications for the expression of cytoplasmic incompatibitity	INTEGRATIVE AND COMPARATIVE BIOLOGY					Annual Meeting of the Society-for-Integrative-and-Comparative-Biology	JAN 03-07, 2001	CHICAGO, ILLINOIS	Soc Integrat & Comparat Biol								Karr, Timothy/G-1693-2011
	simulans	FALSE	FALSE	TRUE	TRUE	FALSE	FALSE	FALSE	FALSE	FALSE	FALSE	FALSE	FALSE	TRUE	FALSE	FALSE	Hard to compare. Looks at host involvement in Wolbachia replication rates.	Both	http://dx.doi.org/10.1073/pnas.052466499	10.1073/pnas.052466499	J	McGraw, EA; Merritt, DJ; Droller, JN; O'Neill, SL				McGraw, EA; Merritt, DJ; Droller, JN; O'Neill, SL			Wolbachia density and virulence attenuation after transfer into a novel host	PROCEEDINGS OF THE NATIONAL ACADEMY OF SCIENCES OF THE UNITED STATES OF AMERICA																McGraw, Elizabeth/A-6658-2012; O'Neill, Scott/R-9560-2019; O'Neill, Scott/B-3568-2009; Merritt, David/D-2318-2010	McGraw, Elizabeth/0000-0001-7973-088X; O'Neill, Scott/0000-0002-4131-3615; O'Neill, Scott/0000-0002-4131-3615; Merritt, David/0000-0002-8573-7508
		FALSE	FALSE	FALSE	TRUE	FALSE	FALSE	FALSE	FALSE	FALSE	TRUE	FALSE	TRUE	TRUE	FALSE	FALSE	Significant incompatibility differences between males and females with Wolbachia infected lines. Doubly infected females are compatible with all males.	Both	http://dx.doi.org/10.1038/sj.hdy.6800025	10.1038/sj.hdy.6800025	J	James, AC; Dean, MD; McMahon, ME; Ballard, JWO				James, AC; Dean, MD; McMahon, ME; Ballard, JWO			Dynamics of double and single Wolbachia infections in Drosophila simulans from New Caledonia	HEREDITY																	Ballard, J. William O./0000-0002-2358-6003
		FALSE	FALSE	FALSE	TRUE	FALSE	TRUE	FALSE	FALSE	FALSE	TRUE	FALSE	TRUE	TRUE	TRUE	FALSE	Wolbachia-mediated sperm modification depends on host genotype	Both	http://dx.doi.org/10.1098/rspb.2001.1839	10.1098/rspb.2001.1839	J	McGraw, EA; Merritt, DJ; Droller, JN; O'Neill, SL				McGraw, EA; Merritt, DJ; Droller, JN; O'Neill, SL			Wolbachia-mediated sperm modification is dependent on the host genotype in Drosophila	PROCEEDINGS OF THE ROYAL SOCIETY B-BIOLOGICAL SCIENCES																O'Neill, Scott/B-3568-2009; Merritt, David/D-2318-2010; O'Neill, Scott/R-9560-2019; McGraw, Elizabeth/A-6658-2012	O'Neill, Scott/0000-0002-4131-3615; Merritt, David/0000-0002-8573-7508; O'Neill, Scott/0000-0002-4131-3615; McGraw, Elizabeth/0000-0001-7973-088X
		FALSE	FALSE	FALSE	FALSE	FALSE	FALSE	FALSE	FALSE	FALSE	FALSE	TRUE	FALSE	FALSE	FALSE	FALSE	No dimorphism	Both	http://dx.doi.org/10.1016/S1074-7613(01)00249-7	10.1016/S1074-7613(01)00249-7	J	Ramet, M; Pearson, A; Manfruelli, P; Li, XH; Koziel, H; Gobel, V; Chung, E; Krieger, M; Ezekowitz, RAB				Ramet, M; Pearson, A; Manfruelli, P; Li, XH; Koziel, H; Gobel, V; Chung, E; Krieger, M; Ezekowitz, RAB			Drosophila scavenger receptor Cl is a pattern recognition receptor for bacteria	IMMUNITY
	recens	FALSE	TRUE	FALSE	TRUE	FALSE	FALSE	FALSE	FALSE	FALSE	FALSE	FALSE	FALSE	TRUE	FALSE	FALSE	Nematode Parasitylenchus nearcticus sterilized female Drosophila recens.	Both	http://dx.doi.org/10.1046/j.1461-0248.2001.00270.x	10.1046/j.1461-0248.2001.00270.x	J	Perlman, SJ; Jaenike, J				Perlman, SJ; Jaenike, J			Competitive interactions and persistence of two nematode species that parasitize Drosophila recens	ECOLOGY LETTERS
		FALSE	FALSE	FALSE	FALSE	FALSE	FALSE	FALSE	FALSE	FALSE	FALSE	TRUE	FALSE	FALSE	FALSE	FALSE	No dimorphism	Both	http://dx.doi.org/10.1016/S0925-4773(01)00510-X	10.1016/S0925-4773(01)00510-X	J	Heino, TI; Karpanen, T; Wahlstrom, G; Pulkkinen, M; Eriksson, U; Alitalo, K; Roos, C				Heino, TI; Karpanen, T; Wahlstrom, G; Pulkkinen, M; Eriksson, U; Alitalo, K; Roos, C			The Drosophila VEGF receptor homolog is expressed in hemocytes	MECHANISMS OF DEVELOPMENT																Alitalo, Kari/J-5013-2014	Alitalo, Kari/0000-0002-7331-0902; Roos, Christophe/0000-0003-0982-7664
other immune		FALSE	FALSE	TRUE	FALSE	FALSE	FALSE	FALSE	FALSE	FALSE	FALSE	TRUE	FALSE	FALSE	TRUE	FALSE	Xanthine oxidoreductase is a source of superoxide radical production in disease processes. ROS generation in the whole body of XDH mutants was slightly higher than in wild type, being significantly higher in males but not in females. Focused on gut.	Both	https://link-springer-com.ezproxy.is.ed.ac.uk/article/10.1007/s11357-001-0020-6		J	Kim, YS; Nam, HJ; Chung, HY; Kim, ND; Ryu, JH; Lee, WJ; Arking, R; Yoo, MA				Kim, YS; Nam, HJ; Chung, HY; Kim, ND; Ryu, JH; Lee, WJ; Arking, R; Yoo, MA			Role of xanthine dehydrogenase and aging on the innate immune response of Drosophila	JOURNAL OF THE AMERICAN AGING ASSOCIATION
		FALSE	FALSE	FALSE	FALSE	FALSE	FALSE	FALSE	FALSE	FALSE	FALSE	TRUE	FALSE	FALSE	FALSE	FALSE	No dimorphism	Both	http://dx.doi.org/10.1006/bbrc.2001.5067	10.1006/bbrc.2001.5067	J	Ekengren, S; Hultmark, D				Ekengren, S; Hultmark, D			A family of Turandot-related genes in the humoral stress response of Drosophila	BIOCHEMICAL AND BIOPHYSICAL RESEARCH COMMUNICATIONS																Hultmark, Dan/C-5058-2013	Hultmark, Dan/0000-0002-6506-5855
		FALSE	FALSE	FALSE	FALSE	FALSE	TRUE	FALSE	FALSE	FALSE	FALSE	TRUE	FALSE	FALSE	TRUE	FALSE	Male transfers AMPs to females during mating.	Both	http://dx.doi.org/10.1016/S0022-1910(00)00151-7	10.1016/S0022-1910(00)00151-7	J	Lung, O; Kuo, L; Wolfner, MF				Lung, O; Kuo, L; Wolfner, MF			Drosophila males transfer antibacterial proteins from their accessory gland and ejaculatory duct to their mates	JOURNAL OF INSECT PHYSIOLOGY
		FALSE	FALSE	FALSE	FALSE	FALSE	FALSE	FALSE	FALSE	FALSE	FALSE	TRUE	FALSE	FALSE	TRUE	FALSE	Attacins and diptericins also depend on a functional Tl gene for full inducibility, although females are not as affected as males. AMPs	Both	http://dx.doi.org/10.1006/bbrc.2000.3988	10.1006/bbrc.2000.3988	J	Hedengren, M; Borge, K; Hultmark, D				Hedengren, M; Borge, K; Hultmark, D			Expression and evolution of the Drosophila Attacin/Diptericin gene family	BIOCHEMICAL AND BIOPHYSICAL RESEARCH COMMUNICATIONS																Hultmark, Dan/C-5058-2013	Hultmark, Dan/0000-0002-6506-5855
		FALSE	FALSE	FALSE	FALSE	FALSE	FALSE	FALSE	FALSE	FALSE	FALSE	TRUE	FALSE	FALSE	FALSE	FALSE	No dimorphism	Both	http://dx.doi.org/10.1073/pnas.97.25.13772	10.1073/pnas.97.25.13772	J	Werner, T; Liu, G; Kang, D; Ekengren, S; Steiner, H; Hultmark, D				Werner, T; Liu, G; Kang, D; Ekengren, S; Steiner, H; Hultmark, D			A family of peptidoglycan recognition proteins in the fruit fly Drosophila melanogaster	PROCEEDINGS OF THE NATIONAL ACADEMY OF SCIENCES OF THE UNITED STATES OF AMERICA																Steiner, Hakan/E-6415-2019; Hultmark, Dan/C-5058-2013	Hultmark, Dan/0000-0002-6506-5855
		FALSE	FALSE	FALSE	FALSE	FALSE	FALSE	FALSE	FALSE	FALSE	FALSE	TRUE	FALSE	FALSE	FALSE	FALSE	No dimorphism	Both	https://www.genetics.org/content/156/3/1117		J	Green, C; Levashina, E; McKimmie, C; Dafforn, T; Reichhart, JM; Gubb, D				Green, C; Levashina, E; McKimmie, C; Dafforn, T; Reichhart, JM; Gubb, D			The necrotic gene in drosophila corresponds to one of a cluster of three serpin transcripts mapping at 43A1.2	GENETICS																Gubb, David/F-9793-2011; Dafforn, Tim/A-9072-2015	Levashina, Elena/0000-0003-4605-906X; Dafforn, Tim/0000-0003-2257-6679
		FALSE	FALSE	FALSE	FALSE	FALSE	TRUE	FALSE	FALSE	FALSE	FALSE	TRUE	FALSE	FALSE	FALSE	FALSE	No dimorphism	Both	http://dx.doi.org/10.1016/S1074-7613(00)00072-8	10.1016/S1074-7613(00)00072-8	J	Tzou, P; Ohresser, S; Ferrandon, D; Capovilla, M; Reichhart, JM; Lemaitre, B; Hoffmann, JA; Imler, JL				Tzou, P; Ohresser, S; Ferrandon, D; Capovilla, M; Reichhart, JM; Lemaitre, B; Hoffmann, JA; Imler, JL			Tissue-specific inducible expression of antimicrobial peptide genes in Drosophila surface epithelia	IMMUNITY																Capovilla, Maria/O-8483-2016; Lemaitre, Bruno/T-8146-2019	Lemaitre, Bruno/0000-0001-7970-1667
		FALSE	FALSE	FALSE	TRUE	FALSE	FALSE	FALSE	FALSE	FALSE	TRUE	FALSE	FALSE	TRUE	FALSE	FALSE	Another Wolbachia paper.	Both	https://onlinelibrary-wiley-com.ezproxy.is.ed.ac.uk/doi/abs/10.1111/j.0014-3820.2000.tb00710.x		J	James, AC; Ballard, JWO				James, AC; Ballard, JWO			Expression of cytoplasmic incompatibility in Drosophila simulans and its impact on infection frequencies and distribution of Wolbachia pipientis	EVOLUTION																	Ballard, J. William O./0000-0002-2358-6003
		FALSE	FALSE	FALSE	TRUE	FALSE	FALSE	FALSE	FALSE	FALSE	TRUE	FALSE	FALSE	TRUE	FALSE	FALSE	Male-killing Wolbachia is a temperature-sensitive trait with a threshold bacterial density	Both	https://www-genetics-org.ezproxy.is.ed.ac.uk/content/156/2/699.full		J	Hurst, GDD; Johnson, AP; von der Schulenburg, JHG; Fuyama, Y				Hurst, GDD; Johnson, AP; von der Schulenburg, JHG; Fuyama, Y			Male-killing Wolbachia in Drosophila: A temperature-sensitive trait with a threshold bacterial density	GENETICS																Hurst, Gregory D D/C-2723-2008; Schulenburg, Hinrich/A-3886-2009	Hurst, Gregory D D/0000-0002-7163-7784;
		FALSE	FALSE	FALSE	FALSE	FALSE	FALSE	FALSE	FALSE	FALSE	FALSE	TRUE	FALSE	FALSE	TRUE	FALSE	For Toll-7, a major transcript (6.4 kb) was observed in embryos, larvae, and pupae and an additional transcript was present in adult males	Both	http://dx.doi.org/10.1073/pnas.180130797	10.1073/pnas.180130797	J	Tauszig, S; Jouanguy, E; Hoffmann, JA; Imler, JL				Tauszig, S; Jouanguy, E; Hoffmann, JA; Imler, JL			Toll-related receptors and the control of antimicrobial peptide expression in Drosophila	PROCEEDINGS OF THE NATIONAL ACADEMY OF SCIENCES OF THE UNITED STATES OF AMERICA																Jouanguy, Emmanuelle/H-7901-2017; Tauszig-Delamasure, Servane/G-7192-2017	Jouanguy, Emmanuelle/0000-0002-7358-9157; Tauszig-Delamasure, Servane/0000-0003-4926-0199
		FALSE	FALSE	FALSE	FALSE	FALSE	FALSE	FALSE	FALSE	FALSE	FALSE	TRUE	FALSE	FALSE	TRUE	FALSE	Cactin is highly expressed in the ovaries and only weakly expressed in males. cactin functions in the Rel pathway	Both	http://dx.doi.org/10.1016/S0925-4773(00)00314-2	10.1016/S0925-4773(00)00314-2	J	Lin, PH; Huang, LH; Steward, R				Lin, PH; Huang, LH; Steward, R			Cactin, a conserved protein that interacts with the Drosophila I kappa B protein Cactus and modulates its function	MECHANISMS OF DEVELOPMENT
		FALSE	FALSE	FALSE	FALSE	FALSE	TRUE	FALSE	FALSE	FALSE	FALSE	TRUE	FALSE	FALSE	FALSE	FALSE	No dimorphism	Both	http://dx.doi.org/10.1073/pnas.100391597	10.1073/pnas.100391597	J	Bernal, A; Kimbrell, DA				Bernal, A; Kimbrell, DA			Drosophila Thor participates in host immune defense and connects a translational regulator with innate immunity	PROCEEDINGS OF THE NATIONAL ACADEMY OF SCIENCES OF THE UNITED STATES OF AMERICA
		FALSE	FALSE	FALSE	FALSE	FALSE	FALSE	FALSE	FALSE	FALSE	FALSE	TRUE	FALSE	FALSE	FALSE	FALSE		Cell culture	http://dx.doi.org/10.1074/jbc.275.3.2071	10.1074/jbc.275.3.2071	J	Kim, YS; Han, SJ; Ryu, JH; Choi, KH; Hong, YS; Chung, YH; Perrot, S; Raibaud, A; Brey, PT; Lee, WJ				Kim, YS; Han, SJ; Ryu, JH; Choi, KH; Hong, YS; Chung, YH; Perrot, S; Raibaud, A; Brey, PT; Lee, WJ			Lipopolysaccharide-activated kinase, an essential component for the induction of the antimicrobial peptide genes in Drosophila melanogaster cells	JOURNAL OF BIOLOGICAL CHEMISTRY																Han, Sung-Jun/B-9547-2012
		FALSE	FALSE	FALSE	FALSE	FALSE	FALSE	FALSE	FALSE	FALSE	FALSE	TRUE	FALSE	FALSE	TRUE	FALSE	2.7 kb transcript of Relish is only found to be expressed in females. The 1.3 kb gene is expressed in males only.	Both	http://dx.doi.org/10.1016/S1097-2765(00)80392-5	10.1016/S1097-2765(00)80392-5	J	Hedengren, M; Asling, B; Dushay, MS; Ando, I; Ekengren, S; Wihlborg, M; Hultmark, D				Hedengren, M; Asling, B; Dushay, MS; Ando, I; Ekengren, S; Wihlborg, M; Hultmark, D			Relish, a central factor in the control of humoral but not cellular immunity in Drosophila	MOLECULAR CELL																Hultmark, Dan/C-5058-2013; Dushay, Mitchell/B-1029-2009	Hultmark, Dan/0000-0002-6506-5855;
	simulans	FALSE	FALSE	FALSE	TRUE	FALSE	FALSE	FALSE	FALSE	FALSE	TRUE	FALSE	FALSE	TRUE	FALSE	FALSE	Males triple-infected with Wolbachia were incompatible with double-infected females.	Both	http://dx.doi.org/10.1046/j.1365-2540.1999.00501.x	10.1046/j.1365-2540.1999.00501.x	J	Rousset, F; Braig, HR; O'Neill, SL				Rousset, F; Braig, HR; O'Neill, SL			A stable triple Wolbachia infection in Drosophila with nearly additive incompatibility effects	HEREDITY																O'Neill, Scott/R-9560-2019; Braig, Henk/I-5477-2013; O'Neill, Scott/B-3568-2009; Rousset, Francois/C-7360-2008	O'Neill, Scott/0000-0002-4131-3615; Braig, Henk/0000-0001-9592-1141; O'Neill, Scott/0000-0002-4131-3615; Rousset, Francois/0000-0003-4670-0371
		FALSE	FALSE	FALSE	FALSE	FALSE	FALSE	FALSE	FALSE	FALSE	FALSE	TRUE	FALSE	FALSE	FALSE	FALSE	No dimorphism	Both	http://dx.doi.org/10.1016/S0378-1119(98)00595-2	10.1016/S0378-1119(98)00595-2	J	Gross, I; Georgel, P; Oertel-Buchheit, P; Schnarr, M; Reichhart, JM				Gross, I; Georgel, P; Oertel-Buchheit, P; Schnarr, M; Reichhart, JM			Dorsal-B, a splice variant of the Drosophila factor Dorsal, is a novel Rel/NF-kappa B transcriptional activator	GENE																Georgel, Philippe/P-5676-2016; Gross, Isabelle/I-4972-2016; Gross, Isabelle/P-9859-2019	Georgel, Philippe/0000-0001-6853-7080; Gross, Isabelle/0000-0002-2783-8773; Gross, Isabelle/0000-0002-2783-8773
		FALSE	FALSE	FALSE	TRUE	FALSE	TRUE	FALSE	FALSE	FALSE	TRUE	FALSE	FALSE	TRUE	FALSE	FALSE	Ovaries have highest levels of WSP (Wolbachia outer surface protein)	Both	http://dx.doi.org/10.1016/S0965-1748(98)00119-2	10.1016/S0965-1748(98)00119-2	J	Dobson, SL; Bourtzis, K; Braig, HR; Jones, BF; Zhou, WG; Rousset, F; O'Neill, SL				Dobson, SL; Bourtzis, K; Braig, HR; Jones, BF; Zhou, WG; Rousset, F; O'Neill, SL			Wolbachia infections are distributed throughout insect somatic and germ line tissues	INSECT BIOCHEMISTRY AND MOLECULAR BIOLOGY																Rousset, Francois/C-7360-2008; O'Neill, Scott/B-3568-2009; Dobson, Stephen/E-5853-2010; Braig, Henk/I-5477-2013; O'Neill, Scott/R-9560-2019	Rousset, Francois/0000-0003-4670-0371; O'Neill, Scott/0000-0002-4131-3615; Dobson, Stephen/0000-0001-5486-8225; Braig, Henk/0000-0001-9592-1141; O'Neill, Scott/0000-0002-4131-3615
	simulans	FALSE	FALSE	FALSE	TRUE	FALSE	FALSE	FALSE	FALSE	FALSE	TRUE	FALSE	FALSE	TRUE	FALSE	FALSE	D. simulans males from transinfected lines with Wolbachia induce >98% embryonic mortality.	Both	https://www-genetics-org.ezproxy.is.ed.ac.uk/content/150/1/227.full		J	Poinsot, D; Bourtzis, K; Markakis, G; Savakis, C; Mercot, H				Poinsot, D; Bourtzis, K; Markakis, G; Savakis, C; Mercot, H			Wolbachia transfer from Drosophila melanogaster into D-simulans: Host effect and cytoplasmic incompatibility relationships	GENETICS																Savakis, Babis/D-3633-2009
		FALSE	FALSE	FALSE	TRUE	FALSE	FALSE	FALSE	FALSE	FALSE	FALSE	FALSE	TRUE	FALSE	FALSE	FALSE	Experimental evolution with Leptopilina boulardi resulted in shorter development times for females.	Both	http://dx.doi.org/10.1098/rspb.1998.0471	10.1098/rspb.1998.0471	J	Fellowes, MDE; Kraaijeveld, AR; Godfray, HCJ				Fellowes, MDE; Kraaijeveld, AR; Godfray, HCJ			Trade-off associated with selection for increased ability to resist parasitoid attack in Drosophila melanogaster	PROCEEDINGS OF THE ROYAL SOCIETY B-BIOLOGICAL SCIENCES																Fellowes, Mark/O-8053-2019; Fellowes, Mark/H-9400-2012	Fellowes, Mark/0000-0001-5431-8637;
		FALSE	FALSE	FALSE	FALSE	FALSE	FALSE	FALSE	FALSE	FALSE	TRUE	FALSE	FALSE	FALSE	FALSE	FALSE	No dimorphism	Both	http://dx.doi.org/10.1046/j.1365-2583.1998.72057.x	10.1046/j.1365-2583.1998.72057.x	J	Sasaki, T; Braig, HR; O'Neill, SL				Sasaki, T; Braig, HR; O'Neill, SL			Analysis of Wolbachia protein synthesis in Drosophila in vivo	INSECT MOLECULAR BIOLOGY																O'Neill, Scott/B-3568-2009; Braig, Henk/I-5477-2013; O'Neill, Scott/R-9560-2019	O'Neill, Scott/0000-0002-4131-3615; Braig, Henk/0000-0001-9592-1141; O'Neill, Scott/0000-0002-4131-3615
		FALSE	FALSE	FALSE	FALSE	FALSE	FALSE	FALSE	FALSE	FALSE	FALSE	TRUE	FALSE	FALSE	FALSE	FALSE	No dimorphism	Both	http://dx.doi.org/10.1074/jbc.273.17.10463	10.1074/jbc.273.17.10463	J	Nicolas, E; Reichhart, JM; Hoffmann, JA; Lemaitre, B				Nicolas, E; Reichhart, JM; Hoffmann, JA; Lemaitre, B			In vivo regulation of the I kappa B homologue cactus during the immune response of Drosophila	JOURNAL OF BIOLOGICAL CHEMISTRY																Lemaitre, Bruno/T-8146-2019	Lemaitre, Bruno/0000-0001-7970-1667
		FALSE	FALSE	FALSE	FALSE	FALSE	TRUE	FALSE	FALSE	FALSE	FALSE	TRUE	FALSE	FALSE	FALSE	FALSE	No dimorphism	Both	http://dx.doi.org/10.1093/emboj/17.5.1217	10.1093/emboj/17.5.1217	J	Ferrandon, D; Jung, AC; Criqui, MC; Lemaitre, B; Uttenweiler-Joseph, S; Michaut, L; Reichhart, JM; Hoffmann, JA				Ferrandon, D; Jung, AC; Criqui, MC; Lemaitre, B; Uttenweiler-Joseph, S; Michaut, L; Reichhart, JM; Hoffmann, JA			A drosomycin-GFP reporter transgene reveals a local immune response in Drosophila that is not dependent on the toll pathway	EMBO JOURNAL																Lemaitre, Bruno/T-8146-2019	Lemaitre, Bruno/0000-0001-7970-1667; Jung, Alain/0000-0002-4049-4151
		FALSE	FALSE	FALSE	TRUE	FALSE	FALSE	FALSE	FALSE	FALSE	FALSE	FALSE	FALSE	TRUE	FALSE	FALSE	Females are more infectious than males with DCV.	Both	http://dx.doi.org/10.1016/S1146-609X(98)80016-7	10.1016/S1146-609X(98)80016-7	J	Gomariz-Zilber, E; Jeune, B; Thomas-Orillard, M				Gomariz-Zilber, E; Jeune, B; Thomas-Orillard, M			Limiting conditions of the horizontal transmission of the Drosophila C virus in its host (D-melanogaster)	ACTA OECOLOGICA-INTERNATIONAL JOURNAL OF ECOLOGY
		FALSE	FALSE	FALSE	FALSE	FALSE	TRUE	FALSE	FALSE	FALSE	FALSE	TRUE	FALSE	FALSE	FALSE	FALSE	No dimorphism	Both	http://dx.doi.org/10.1046/j.1365-2583.1998.71050.x	10.1046/j.1365-2583.1998.71050.x	J	Roos, E; Bjorklund, G; Engstrom, Y				Roos, E; Bjorklund, G; Engstrom, Y			In vivo regulation of tissue-specific and LPS-inducible expression of the Drosophila Cecropin genes	INSECT MOLECULAR BIOLOGY																	Engstrom, Ylva/0000-0002-8731-4613
	simulans	FALSE	FALSE	FALSE	TRUE	FALSE	FALSE	FALSE	FALSE	FALSE	TRUE	FALSE	FALSE	TRUE	FALSE	FALSE	Exposure of Wolbachia infected larvae led to complete incompatibility when treated females were crossed to infected males. Same treatment only caused a partial restoration of compatibility when treated males were crossed to uninfected females.	Both	http://dx.doi.org/10.1046/j.1570-7458.1998.00261.x	10.1046/j.1570-7458.1998.00261.x	J	Clancy, DJ; Hoffmann, AA				Clancy, DJ; Hoffmann, AA			Environmental effects on cytoplasmic incompatibility and bacterial load in Wolbachia-infected Drosophila simulans	ENTOMOLOGIA EXPERIMENTALIS ET APPLICATA																Clancy, David J/F-4882-2011; Hoffmann, Ary/R-2972-2019; Hoffmann, Ary/C-2961-2011	Hoffmann, Ary/0000-0001-9497-7645; Clancy, David John/0000-0002-0299-7946
	simulans	FALSE	FALSE	FALSE	TRUE	FALSE	FALSE	FALSE	FALSE	FALSE	TRUE	FALSE	FALSE	FALSE	FALSE	FALSE	No dimorphism	Both	http://dx.doi.org/10.1046/j.1570-7458.1998.00269.x	10.1046/j.1570-7458.1998.00269.x	J	Mercot, H; Poinsot, D				Mercot, H; Poinsot, D			Wolbachia transmission in a naturally bi-infected Drosophila simulans strain from New-Caledonia	ENTOMOLOGIA EXPERIMENTALIS ET APPLICATA
		FALSE	FALSE	FALSE	TRUE	FALSE	FALSE	FALSE	FALSE	FALSE	FALSE	FALSE	FALSE	TRUE	TRUE	FALSE	S character transmission rate is greater in females than males. Infects gonads. Likely caused by DSV	Both	http://dx.doi.org/10.1006/jipa.1997.4683	10.1006/jipa.1997.4683	J	Ferber, ML; Rios, AF; Kuhl, G; Comendador, MA; Louis, C				Ferber, ML; Rios, AF; Kuhl, G; Comendador, MA; Louis, C			Infection of the gonads of the SimES strain of Drosophila simulans by the hereditary reovirus DSV	JOURNAL OF INVERTEBRATE PATHOLOGY																Lopez-Ferber, Miguel/F-5465-2012	Lopez-Ferber, Miguel/0000-0002-3850-1703
		FALSE	FALSE	FALSE	TRUE	FALSE	FALSE	FALSE	FALSE	FALSE	TRUE	FALSE	FALSE	FALSE	FALSE	FALSE		Female only	http://dx.doi.org/10.2307/2410971	10.2307/2410971	J	Poinsot, D; Mercot, H				Poinsot, D; Mercot, H			Wolbachia infection in Drosophila simulans: Does the female host bear a physiological cost?	EVOLUTION
	simulans	FALSE	FALSE	FALSE	TRUE	FALSE	FALSE	FALSE	FALSE	FALSE	TRUE	FALSE	FALSE	FALSE	FALSE	FALSE	No dimorphism	Both	https://www-genetics-org.ezproxy.is.ed.ac.uk/content/144/4/1519.short		J	Ballard, JWO; Hatzidakis, J; Karr, TL; Kreitman, M				Ballard, JWO; Hatzidakis, J; Karr, TL; Kreitman, M			Reduced variation in Drosophila simulans mitochondrial DNA	GENETICS																Karr, Timothy/G-1693-2011	Ballard, J. William O./0000-0002-2358-6003
		FALSE	FALSE	FALSE	FALSE	FALSE	FALSE	FALSE	FALSE	FALSE	FALSE	TRUE	FALSE	FALSE	TRUE	FALSE	Drosocin is expressed in the genital tract of females but not males. Drc2.5-lacZ inducibility was stronger in females than males.	Both	http://dx.doi.org/10.1111/j.1432-1033.1996.00699.x	10.1111/j.1432-1033.1996.00699.x	J	Charlet, M; Lagueux, M; Reichhart, JM; Hoffmann, D; Braun, A; Meister, M				Charlet, M; Lagueux, M; Reichhart, JM; Hoffmann, D; Braun, A; Meister, M			Cloning of the gene encoding the antibacterial peptide drosocin involved in Drosophila immunity - Expression studies during the immune response	EUROPEAN JOURNAL OF BIOCHEMISTRY
		FALSE	FALSE	FALSE	FALSE	FALSE	FALSE	FALSE	FALSE	FALSE	FALSE	TRUE	FALSE	FALSE	FALSE	FALSE	No dimorphism	Both	http://dx.doi.org/10.1101/gad.10.21.2745	10.1101/gad.10.21.2745	J	Sluss, HK; Han, ZQ; Barrett, T; Davis, RJ; Ip, YT				Sluss, HK; Han, ZQ; Barrett, T; Davis, RJ; Ip, YT			A JNK signal transduction pathway that mediates morphogenesis and an immune response in Drosophila	GENES & DEVELOPMENT
		FALSE	FALSE	FALSE	FALSE	FALSE	FALSE	FALSE	FALSE	FALSE	TRUE	FALSE	FALSE	FALSE	FALSE	FALSE	No dimorphism	Both	https://www-genetics-org.ezproxy.is.ed.ac.uk/content/144/3/1063.short		J	Bourtzis, K; Nirgianaki, A; Markakis, G; Savakis, C				Bourtzis, K; Nirgianaki, A; Markakis, G; Savakis, C			Wolbachia infection and cytoplasmic incompatibility in Drosophila species	GENETICS																Savakis, Babis/D-3633-2009
		FALSE	FALSE	FALSE	FALSE	FALSE	FALSE	FALSE	FALSE	FALSE	FALSE	TRUE	FALSE	FALSE	TRUE	FALSE	2.7 kb Relish transcripts were present in females, but not males.	Both	http://dx.doi.org/10.1073/pnas.93.19.10343	10.1073/pnas.93.19.10343	J	Dushay, MS; Asling, B; Hultmark, D				Dushay, MS; Asling, B; Hultmark, D			Origins of immunity: Relish, a compound Rel-like gene in the antibacterial defense of Drosophila	PROCEEDINGS OF THE NATIONAL ACADEMY OF SCIENCES OF THE UNITED STATES OF AMERICA																Hultmark, Dan/C-5058-2013; Dushay, Mitchell/B-1029-2009	Hultmark, Dan/0000-0002-6506-5855;
		FALSE	FALSE	FALSE	FALSE	FALSE	FALSE	FALSE	FALSE	FALSE	FALSE	TRUE	FALSE	FALSE	TRUE	FALSE	Females showed more beta-galactosidase activity associated with diptericin and drosocin activity.	Both	http://dx.doi.org/10.1016/0965-1748(95)00076-3	10.1016/0965-1748(95)00076-3	J	Meister, M; Richards, G				Meister, M; Richards, G			Ecdysone and insect immunity: The maturation of the inducibility of the diptericin gene in Drosophila larvae	INSECT BIOCHEMISTRY AND MOLECULAR BIOLOGY
		FALSE	FALSE	FALSE	TRUE	FALSE	FALSE	FALSE	FALSE	FALSE	TRUE	FALSE	FALSE	TRUE	FALSE	FALSE	Wolbachia species that has perfect maternal transmission and does not cause any detectable deleterious effects on its host.	Both	http://dx.doi.org/10.1038/hdy.1996.1	10.1038/hdy.1996.1	J	Hoffmann, AA; Clancy, D; Duncan, J				Hoffmann, AA; Clancy, D; Duncan, J			Naturally-occurring Wolbachia infection in Drosophila simulans that does not cause cytoplasmic incompatibility	HEREDITY																Clancy, David J/F-4882-2011; Hoffmann, Ary/R-2972-2019; Hoffmann, Ary/C-2961-2011	Hoffmann, Ary/0000-0001-9497-7645; Clancy, David John/0000-0002-0299-7946
		FALSE	FALSE	FALSE	FALSE	FALSE	FALSE	FALSE	FALSE	FALSE	FALSE	TRUE	FALSE	FALSE	FALSE	FALSE	No dimorphism	Both	http://dx.doi.org/10.1111/j.1432-1033.1995.694_2.x	10.1111/j.1432-1033.1995.694_2.x	J	LEVASHINA, EA; OHRESSER, S; BULET, P; REICHHART, JM; HETRU, C; HOFFMANN, JA				LEVASHINA, EA; OHRESSER, S; BULET, P; REICHHART, JM; HETRU, C; HOFFMANN, JA			METCHNIKOWIN, A NOVEL IMMUNE-INDUCIBLE PROLINE-RICH PEPTIDE FROM DROSOPHILA WITH ANTIBACTERIAL AND ANTIFUNGAL PROPERTIES	EUROPEAN JOURNAL OF BIOCHEMISTRY																BULET, Philippe/C-8557-2014	BULET, Philippe/0000-0001-9016-265X; Levashina, Elena/0000-0003-4605-906X
		FALSE	FALSE	FALSE	TRUE	FALSE	FALSE	FALSE	FALSE	FALSE	TRUE	FALSE	FALSE	TRUE	FALSE	FALSE	Infection with two strains of Wolbachia is passed on by mothers and replaces single infections in lab populations.	Both	http://dx.doi.org/10.1098/rspb.1995.0154	10.1098/rspb.1995.0154	J	SINKINS, SP; BRAIG, HR; ONEILL, SL				SINKINS, SP; BRAIG, HR; ONEILL, SL			WOLBACHIA SUPERINFECTIONS AND THE EXPRESSION OF CYTOPLASMIC INCOMPATIBILITY	PROCEEDINGS OF THE ROYAL SOCIETY B-BIOLOGICAL SCIENCES																O'Neill, Scott/B-3568-2009; Braig, Henk/I-5477-2013; O'Neill, Scott/R-9560-2019	O'Neill, Scott/0000-0002-4131-3615; Braig, Henk/0000-0001-9592-1141; O'Neill, Scott/0000-0002-4131-3615
		FALSE	FALSE	FALSE	TRUE	FALSE	FALSE	FALSE	FALSE	FALSE	TRUE	FALSE	FALSE	TRUE	FALSE	FALSE	Wolbachia infected males mated with uninfected females resulted in a reduction in egg hatch.	Both	https://www-genetics-org.ezproxy.is.ed.ac.uk/content/140/4/1307.short		J	GIORDANO, R; ONEILL, SL; ROBERTSON, HM				GIORDANO, R; ONEILL, SL; ROBERTSON, HM			WOLBACHIA INFECTIONS AND THE EXPRESSION OF CYTOPLASMIC INCOMPATIBILITY IN DROSOPHILA-SECHELLIA AND D-MAURITIANA	GENETICS																O'Neill, Scott/R-9560-2019; O'Neill, Scott/B-3568-2009	O'Neill, Scott/0000-0002-4131-3615; O'Neill, Scott/0000-0002-4131-3615
		FALSE	FALSE	FALSE	TRUE	FALSE	FALSE	FALSE	FALSE	FALSE	TRUE	FALSE	FALSE	TRUE	FALSE	FALSE	Wolbachia induced incompatibility decreases with male age.	Both	https://www-genetics-org.ezproxy.is.ed.ac.uk/content/140/4/1319.short		J	TURELLI, M; HOFFMANN, AA				TURELLI, M; HOFFMANN, AA			CYTOPLASMIC INCOMPATIBILITY IN DROSOPHILA-SIMULANS - DYNAMICS AND PARAMETER ESTIMATES FROM NATURAL-POPULATIONS	GENETICS																Hoffmann, Ary/R-2972-2019; Hoffmann, Ary/C-2961-2011	Hoffmann, Ary/0000-0001-9497-7645;
		FALSE	FALSE	FALSE	TRUE	FALSE	FALSE	FALSE	FALSE	FALSE	TRUE	FALSE	TRUE	TRUE	FALSE	FALSE	Evolution of Wolbachia during Drosophila speciation	Both	http://dx.doi.org/10.1073/pnas.92.14.6389	10.1073/pnas.92.14.6389	J	ROUSSET, F; SOLIGNAC, M				ROUSSET, F; SOLIGNAC, M			EVOLUTION OF SINGLE AND DOUBLE WOLBACHIA SYMBIOSES DURING SPECIATION IN THE DROSOPHILA-SIMULANS COMPLEX	PROCEEDINGS OF THE NATIONAL ACADEMY OF SCIENCES OF THE UNITED STATES OF AMERICA																Rousset, Francois/C-7360-2008	Rousset, Francois/0000-0003-4670-0371
		FALSE	FALSE	FALSE	TRUE	FALSE	FALSE	FALSE	FALSE	FALSE	FALSE	FALSE	FALSE	TRUE	FALSE	FALSE	Effects of crowding on male-lethal and non-male-lethal spiroplasmas.	Both	http://dx.doi.org/10.1038/hdy.1995.36	10.1038/hdy.1995.36	J	EBBERT, MA				EBBERT, MA			VARIABLE EFFECTS OF CROWDING ON DROSOPHILA HOSTS OF MALE-LETHAL AND NON-MALE-LETHAL SPIROPLASMAS IN LABORATORY POPULATIONS	HEREDITY
		FALSE	FALSE	FALSE	FALSE	FALSE	FALSE	FALSE	FALSE	FALSE	FALSE	TRUE	FALSE	FALSE	FALSE	FALSE	No dimorphism	Both	http://dx.doi.org/10.1016/0378-1119(94)00756-I	10.1016/0378-1119(94)00756-I	J	KIRKPATRICK, RB; MATICO, RE; MCNULTY, DE; STRICKLER, JE; ROSENBERG, M				KIRKPATRICK, RB; MATICO, RE; MCNULTY, DE; STRICKLER, JE; ROSENBERG, M			AN ABUNDANTLY SECRETED GLYCOPROTEIN FROM DROSOPHILA-MELANOGASTER IS RELATED TO MAMMALIAN SECRETORY PROTEINS PRODUCED IN RHEUMATOID TISSUES AND BY ACTIVATED MACROPHAGES	GENE																	Matico, Rosalie/0000-0003-2341-3767
		FALSE	FALSE	FALSE	FALSE	FALSE	FALSE	FALSE	FALSE	FALSE	FALSE	TRUE	FALSE	FALSE	FALSE	FALSE	No dimorphism	Both	http://dx.doi.org/10.1002/j.1460-2075.1995.tb07029.x	10.1002/j.1460-2075.1995.tb07029.x	J	LEMAITRE, B; MEISTER, M; GOVIND, S; GEORGEL, P; STEWARD, R; REICHHART, JM; HOFFMANN, JA				LEMAITRE, B; MEISTER, M; GOVIND, S; GEORGEL, P; STEWARD, R; REICHHART, JM; HOFFMANN, JA			FUNCTIONAL-ANALYSIS AND REGULATION OF NUCLEAR IMPORT OF DORSAL DURING THE IMMUNE-RESPONSE IN DROSOPHILA	EMBO JOURNAL																Georgel, Philippe/P-5676-2016; Lemaitre, Bruno/T-8146-2019	Georgel, Philippe/0000-0001-6853-7080; Lemaitre, Bruno/0000-0001-7970-1667
		FALSE	FALSE	FALSE	FALSE	FALSE	FALSE	FALSE	FALSE	FALSE	FALSE	TRUE	FALSE	FALSE	TRUE	FALSE	Level of diptercin induction is higher in females than males.	Both	http://dx.doi.org/10.1002/j.1460-2075.1994.tb06941.x	10.1002/j.1460-2075.1994.tb06941.x	J	MEISTER, M; BRAUN, A; KAPPLER, C; REICHHART, JM; HOFFMANN, JA				MEISTER, M; BRAUN, A; KAPPLER, C; REICHHART, JM; HOFFMANN, JA			INSECT IMMUNITY - A TRANSGENIC ANALYSIS IN DROSOPHILA DEFINES SEVERAL FUNCTIONAL DOMAINS IN THE DIPTERICIN PROMOTER	EMBO JOURNAL
		FALSE	FALSE	FALSE	FALSE	FALSE	FALSE	FALSE	FALSE	FALSE	FALSE	TRUE	FALSE	FALSE	TRUE	FALSE	2.1 kb transcript of gypsy is only detected in females.	Both	http://dx.doi.org/10.1002/j.1460-2075.1994.tb06760.x	10.1002/j.1460-2075.1994.tb06760.x	J	PELISSON, A; SONG, SU; PRUDHOMME, N; SMITH, PA; BUCHETON, A; CORCES, VG				PELISSON, A; SONG, SU; PRUDHOMME, N; SMITH, PA; BUCHETON, A; CORCES, VG			GYPSY TRANSPOSITION CORRELATES WITH THE PRODUCTION OF A RETROVIRAL ENVELOPE-LIKE PROTEIN UNDER THE TISSUE-SPECIFIC CONTROL OF THE DROSOPHILA FLAMENCO GENE	EMBO JOURNAL
		FALSE	FALSE	FALSE	TRUE	FALSE	FALSE	FALSE	FALSE	FALSE	FALSE	TRUE	FALSE	FALSE	FALSE	FALSE	Not immunity	REMOVED	http://dx.doi.org/		J	TERRACOL, R; LENGYEL, JA				TERRACOL, R; LENGYEL, JA			THE THICK VEINS GENE OF DROSOPHILA IS REQUIRED FOR DORSOVENTRAL POLARITY OF THE EMBRYO	GENETICS
		FALSE	FALSE	FALSE	FALSE	FALSE	FALSE	FALSE	FALSE	FALSE	FALSE	TRUE	FALSE	FALSE	FALSE	FALSE	Not immunity	Both	http://dx.doi.org/10.1016/0167-4781(94)90008-6	10.1016/0167-4781(94)90008-6	J	NTWASA, M; BUCHANAN, SGSC; GAY, NJ				NTWASA, M; BUCHANAN, SGSC; GAY, NJ			SEQUENCE AND EXPRESSION OF LRR47, A NOVEL EMBRYONIC LEUCINE RICH REPEAT PROTEIN OF DROSOPHILA	BIOCHIMICA ET BIOPHYSICA ACTA-GENE STRUCTURE AND EXPRESSION																Ntwasa, Monde/C-1395-2018	Ntwasa, Monde/0000-0002-6400-8867
	simulans	FALSE	FALSE	FALSE	TRUE	FALSE	FALSE	FALSE	FALSE	FALSE	FALSE	FALSE	FALSE	TRUE	FALSE	FALSE	Wolbachia infection properties of Drosophila simulans.	Both	http://dx.doi.org/10.1038/hdy.1994.48	10.1038/hdy.1994.48	J	ROUSSET, F; DESTORDEUR, E				ROUSSET, F; DESTORDEUR, E			PROPERTIES OF DROSOPHILA-SIMULANS STRAINS EXPERIMENTALLY INFECTED BY DIFFERENT CLONES OF THE BACTERIUM WOLBACHIA	HEREDITY																Rousset, Francois/C-7360-2008	Rousset, Francois/0000-0003-4670-0371
		FALSE	FALSE	FALSE	TRUE	FALSE	FALSE	FALSE	FALSE	FALSE	FALSE	FALSE	FALSE	TRUE	FALSE	FALSE	Wolbachia infection rates in melanogaster in Australia	Both	https://www-genetics-org.ezproxy.is.ed.ac.uk/content/136/3/993.short		J	HOFFMANN, AA; CLANCY, DJ; MERTON, E				HOFFMANN, AA; CLANCY, DJ; MERTON, E			CYTOPLASMIC INCOMPATIBILITY IN AUSTRALIAN POPULATIONS OF DROSOPHILA-MELANOGASTER	GENETICS																Hoffmann, Ary/C-2961-2011; Clancy, David J/F-4882-2011; Hoffmann, Ary/R-2972-2019	Hoffmann, Ary/0000-0001-9497-7645; Clancy, David John/0000-0002-0299-7946
		FALSE	FALSE	FALSE	FALSE	FALSE	FALSE	FALSE	FALSE	FALSE	FALSE	FALSE	FALSE	TRUE	FALSE	FALSE	Infection of simulans with Wolbachia from mosquitoes.	Both	http://dx.doi.org/10.1038/367453a0	10.1038/367453a0	J	BRAIG, HR; GUZMAN, H; TESH, RB; ONEILL, SL				BRAIG, HR; GUZMAN, H; TESH, RB; ONEILL, SL			REPLACEMENT OF THE NATURAL WOLBACHIA SYMBIONT OF DROSOPHILA-SIMULANS WITH A MOSQUITO COUNTERPART	NATURE																O'Neill, Scott/R-9560-2019; Braig, Henk/I-5477-2013; O'Neill, Scott/B-3568-2009	O'Neill, Scott/0000-0002-4131-3615; Braig, Henk/0000-0001-9592-1141; O'Neill, Scott/0000-0002-4131-3615
		FALSE	FALSE	FALSE	TRUE	FALSE	FALSE	FALSE	FALSE	FALSE	FALSE	FALSE	FALSE	FALSE	FALSE	FALSE	No dimorphism	Both	http://dx.doi.org/10.1007/BF01309763	10.1007/BF01309763	J	FLEURIET, A				FLEURIET, A			FEMALE CHARACTERISTICS IN THE DROSOPHILA-MELANOGASTER SIGMA-VIRUS SYSTEM IN NATURAL-POPULATIONS FROM LANGUEDOC (SOUTHERN FRANCE)	ARCHIVES OF VIROLOGY
		FALSE	FALSE	FALSE	FALSE	FALSE	FALSE	FALSE	FALSE	FALSE	FALSE	TRUE	FALSE	FALSE	FALSE	FALSE	No dimorphism	Both	http://dx.doi.org/10.1016/0092-8674(93)90495-C	10.1016/0092-8674(93)90495-C	J	IP, YT; REACH, M; ENGSTROM, Y; KADALAYIL, L; CAI, H; GONZALEZCRESPO, S; TATEI, K; LEVINE, M				IP, YT; REACH, M; ENGSTROM, Y; KADALAYIL, L; CAI, H; GONZALEZCRESPO, S; TATEI, K; LEVINE, M			DIF, A DORSAL-RELATED GENE THAT MEDIATES AN IMMUNE-RESPONSE IN DROSOPHILA	CELL																	Engstrom, Ylva/0000-0002-8731-4613
		FALSE	FALSE	FALSE	FALSE	FALSE	FALSE	FALSE	FALSE	FALSE	FALSE	TRUE	FALSE	FALSE	TRUE	FALSE	Higher expression of dorsal in females.	Both	https://infoscience.epfl.ch/record/151760		J	REICHHART, JM; GEORGEL, P; MEISTER, M; LEMAITRE, B; KAPPLER, C; HOFFMANN, JA				REICHHART, JM; GEORGEL, P; MEISTER, M; LEMAITRE, B; KAPPLER, C; HOFFMANN, JA			EXPRESSION AND NUCLEAR TRANSLOCATION OF THE REL/NF-KAPPA-B-RELATED MORPHOGEN DORSAL DURING THE IMMUNE-RESPONSE OF DROSOPHILA	COMPTES RENDUS DE L ACADEMIE DES SCIENCES SERIE III-SCIENCES DE LA VIE-LIFE SCIENCES																Georgel, Philippe/P-5676-2016; Lemaitre, Bruno/T-8146-2019	Georgel, Philippe/0000-0001-6853-7080; Lemaitre, Bruno/0000-0001-7970-1667
		FALSE	FALSE	FALSE	FALSE	FALSE	FALSE	FALSE	FALSE	FALSE	TRUE	FALSE	FALSE	FALSE	FALSE	FALSE	No dimorphism	Both	http://dx.doi.org/10.1126/science.8511587	10.1126/science.8511587	J	BOYLE, L; ONEILL, SL; ROBERTSON, HM; KARR, TL				BOYLE, L; ONEILL, SL; ROBERTSON, HM; KARR, TL			INTERSPECIFIC AND INTRASPECIFIC HORIZONTAL TRANSFER OF WOLBACHIA IN DROSOPHILA	SCIENCE																O'Neill, Scott/R-9560-2019; Karr, Timothy/G-1693-2011; O'Neill, Scott/B-3568-2009	O'Neill, Scott/0000-0002-4131-3615; O'Neill, Scott/0000-0002-4131-3615
		FALSE	FALSE	FALSE	FALSE	FALSE	FALSE	FALSE	FALSE	FALSE	FALSE	TRUE	FALSE	FALSE	FALSE	FALSE	Not immunity	Both	http://dx.doi.org/10.1016/0092-8674(93)90071-W	10.1016/0092-8674(93)90071-W	J	SHELTON, CA; WASSERMAN, SA				SHELTON, CA; WASSERMAN, SA			PELLE ENCODES A PROTEIN-KINASE REQUIRED TO ESTABLISH DORSOVENTRAL POLARITY IN THE DROSOPHILA EMBRYO	CELL
		FALSE	FALSE	FALSE	FALSE	FALSE	FALSE	FALSE	FALSE	TRUE	FALSE	FALSE	FALSE	FALSE	FALSE	FALSE	No dimorphism	Both	http://dx.doi.org/10.1073/pnas.89.23.11302	10.1073/pnas.89.23.11302	J	WATSON, KL; KONRAD, KD; WOODS, DF; BRYANT, PJ				WATSON, KL; KONRAD, KD; WOODS, DF; BRYANT, PJ			DROSOPHILA HOMOLOG OF THE HUMAN S6 RIBOSOMAL-PROTEIN IS REQUIRED FOR TUMOR SUPPRESSION IN THE HEMATOPOIETIC SYSTEM	PROCEEDINGS OF THE NATIONAL ACADEMY OF SCIENCES OF THE UNITED STATES OF AMERICA
		FALSE	FALSE	FALSE	FALSE	FALSE	FALSE	FALSE	FALSE	FALSE	FALSE	TRUE	FALSE	FALSE	FALSE	FALSE	Not immunity	Both	http://dx.doi.org/10.1016/0092-8674(92)90595-4	10.1016/0092-8674(92)90595-4	J	GEISLER, R; BERGMANN, A; HIROMI, Y; NUSSLEINVOLHARD, C				GEISLER, R; BERGMANN, A; HIROMI, Y; NUSSLEINVOLHARD, C			CACTUS, A GENE INVOLVED IN DORSOVENTRAL PATTERN-FORMATION OF DROSOPHILA, IS RELATED TO THE I-KAPPA-B GENE FAMILY OF VERTEBRATES	CELL																Geisler, Robert/K-6201-2013	Geisler, Robert/0000-0002-3909-8311
		FALSE	FALSE	FALSE	FALSE	FALSE	FALSE	FALSE	FALSE	TRUE	FALSE	TRUE	FALSE	FALSE	FALSE	FALSE	Not immunity	Both	http://dx.doi.org/10.1016/0092-8674(92)90596-5	10.1016/0092-8674(92)90596-5	J	KIDD, S				KIDD, S			CHARACTERIZATION OF THE DROSOPHILA CACTUS LOCUS AND ANALYSIS OF INTERACTIONS BETWEEN CACTUS AND DORSAL PROTEINS	CELL
	simulans	FALSE	FALSE	FALSE	TRUE	FALSE	FALSE	FALSE	FALSE	FALSE	FALSE	FALSE	FALSE	TRUE	FALSE	FALSE	Reduced hatch rate when infected males mate with uninfected females. Model of intrapopulation dynamics focused on mtDNA variants.	Both	https://www-genetics-org.ezproxy.is.ed.ac.uk/content/132/3/713.short		J	TURELLI, M; HOFFMANN, AA; MCKECHNIE, SW				TURELLI, M; HOFFMANN, AA; MCKECHNIE, SW			DYNAMICS OF CYTOPLASMIC INCOMPATIBILITY AND MTDNA VARIATION IN NATURAL DROSOPHILA-SIMULANS POPULATIONS	GENETICS																Hoffmann, Ary/R-2972-2019; Hoffmann, Ary/C-2961-2011	Hoffmann, Ary/0000-0001-9497-7645;
		FALSE	FALSE	FALSE	FALSE	FALSE	TRUE	FALSE	FALSE	FALSE	FALSE	FALSE	FALSE	FALSE	FALSE	FALSE	No dimorphism	Both	http://dx.doi.org/10.1038/hdy.1992.141	10.1038/hdy.1992.141	J	CARTON, Y; FREY, F; NAPPI, A				CARTON, Y; FREY, F; NAPPI, A			GENETIC DETERMINISM OF THE CELLULAR IMMUNE-REACTION IN DROSOPHILA-MELANOGASTER	HEREDITY
	simulans	FALSE	FALSE	FALSE	TRUE	FALSE	FALSE	FALSE	FALSE	FALSE	FALSE	FALSE	FALSE	FALSE	FALSE	FALSE	No dimorphism	Both	http://dx.doi.org/10.1038/353440a0	10.1038/353440a0	J	TURELLI, M; HOFFMANN, AA				TURELLI, M; HOFFMANN, AA			RAPID SPREAD OF AN INHERITED INCOMPATIBILITY FACTOR IN CALIFORNIA DROSOPHILA	NATURE																Hoffmann, Ary/R-2972-2019; Hoffmann, Ary/C-2961-2011	Hoffmann, Ary/0000-0001-9497-7645;
	simulans	FALSE	FALSE	FALSE	TRUE	FALSE	FALSE	FALSE	FALSE	FALSE	FALSE	FALSE	FALSE	TRUE	FALSE	FALSE	Looking at infection dynamics of Wolbachia infection.	Both	http://dx.doi.org/10.1038/hdy.1991.5	10.1038/hdy.1991.5	J	NIGRO, L				NIGRO, L			THE EFFECT OF HETEROPLASMY ON CYTOPLASMIC INCOMPATIBILITY IN TRANSPLASMIC LINES OF DROSOPHILA-SIMULANS SHOWING A COMPLETE REPLACEMENT OF THE MITOCHONDRIAL-DNA	HEREDITY
		FALSE	FALSE	FALSE	FALSE	FALSE	FALSE	FALSE	FALSE	FALSE	FALSE	TRUE	FALSE	FALSE	FALSE	FALSE	Not immunity	Both	http://dx.doi.org/10.1073/pnas.88.3.810	10.1073/pnas.88.3.810	J	LETSOU, A; ALEXANDER, S; ORTH, K; WASSERMAN, SA				LETSOU, A; ALEXANDER, S; ORTH, K; WASSERMAN, SA			GENETIC AND MOLECULAR CHARACTERIZATION OF TUBE, A DROSOPHILA GENE MATERNALLY REQUIRED FOR EMBRYONIC DORSOVENTRAL POLARITY	PROCEEDINGS OF THE NATIONAL ACADEMY OF SCIENCES OF THE UNITED STATES OF AMERICA																	Orth, Kim/0000-0002-0678-7620
AMPs		FALSE	FALSE	FALSE	FALSE	FALSE	FALSE	FALSE	FALSE	FALSE	FALSE	FALSE	FALSE	FALSE	TRUE	FALSE	Andropin is a peptide with antibacterial properties that is male specific. Confined to the ejaculatory duct of adult males.	Both	http://dx.doi.org/10.1002/j.1460-2075.1991.tb07932.x	10.1002/j.1460-2075.1991.tb07932.x	J	SAMAKOVLIS, C; KYLSTEN, P; KIMBRELL, DA; ENGSTROM, A; HULTMARK, D				SAMAKOVLIS, C; KYLSTEN, P; KIMBRELL, DA; ENGSTROM, A; HULTMARK, D			THE ANDROPIN GENE AND ITS PRODUCT, A MALE-SPECIFIC ANTIBACTERIAL PEPTIDE IN DROSOPHILA-MELANOGASTER	EMBO JOURNAL																Hultmark, Dan/C-5058-2013	Hultmark, Dan/0000-0002-6506-5855
		FALSE	FALSE	FALSE	FALSE	FALSE	FALSE	FALSE	FALSE	TRUE	FALSE	FALSE	FALSE	FALSE	TRUE	FALSE	Larger ref(2)P gene is only expressed in ovaries.	Both	https://www-genetics-org.ezproxy.is.ed.ac.uk/content/123/3/525.short		J	CONTAMINE, D; PETITJEAN, AM; ASHBURNER, M				CONTAMINE, D; PETITJEAN, AM; ASHBURNER, M			GENETIC-RESISTANCE TO VIRAL-INFECTION - THE MOLECULAR-CLONING OF A DROSOPHILA GENE THAT RESTRICTS INFECTION BY THE RHABDOVIRUS-SIGMA	GENETICS
		FALSE	FALSE	TRUE	FALSE	FALSE	FALSE	FALSE	FALSE	FALSE	FALSE	FALSE	FALSE	FALSE	FALSE	FALSE	No dimorphism	Both	http://dx.doi.org/10.1017/S0016672300027300	10.1017/S0016672300027300	J	FLYG, C; BOMAN, HG				FLYG, C; BOMAN, HG			DROSOPHILA GENES CUT AND MINIATURE ARE ASSOCIATED WITH THE SUSCEPTIBILITY TO INFECTION BY SERRATIA-MARCESCENS	GENETICAL RESEARCH
AMPs		FALSE	FALSE	FALSE	FALSE	FALSE	FALSE	FALSE	FALSE	FALSE	FALSE	FALSE	FALSE	FALSE	FALSE	FALSE	No dimorphism	Both	http://dx.doi.org/10.1016/0092-8674(88)90516-8	10.1016/0092-8674(88)90516-8	J	HASHIMOTO, C; HUDSON, KL; ANDERSON, KV				HASHIMOTO, C; HUDSON, KL; ANDERSON, KV			THE TOLL GENE OF DROSOPHILA, REQUIRED FOR DORSAL-VENTRAL EMBRYONIC POLARITY, APPEARS TO ENCODE A TRANSMEMBRANE PROTEIN	CELL
		FALSE	FALSE	TRUE	FALSE	FALSE	FALSE	FALSE	FALSE	FALSE	FALSE	FALSE	FALSE	TRUE	FALSE	FALSE	SR-spriochetes exerted a lethal effect on XY but not on XX individuals.	Both	https://www-genetics-org.ezproxy.is.ed.ac.uk/content/79/1/55.short		J	MIYAMOTO, C; OISHI, K				MIYAMOTO, C; OISHI, K			EFFECTS OF SR-SPIROCHETE INFECTION ON DROSOPHILA-MELANOGASTER CARRYING INTERSEX GENES	GENETICS
[truncated: 38 more columns]
